# Supplementary material for: Integrative analysis of novel hypomethylation and gene expression signatures in glioblastomas
Source: Oncotarget. 2017 Jul 11;8(52):89607–19. doi: 10.18632/oncotarget.19171 (PMC5685695; doi:10.18632/oncotarget.19171)
Supplement: Supplementary file 2 [file oncotarget-08-89607-s002.xlsx]

## Sheet: HIGH_TCGA
Top enriched gene sets in high-risk tumors from TCGA
GENE SETS	SIZE	ES	NES	NOM p-val
KEGG_GLYCOSAMINOGLYCAN_DEGRADATION	21	0.69	1.84	0.002
KEGG_ECM_RECEPTOR_INTERACTION	83	0.59	1.91	0.004
RESPONSE_TO_HYPOXIA	26	0.6	1.85	0.004
PROTEOGLYCAN_METABOLIC_PROCESS	19	0.6	1.73	0.006
I_KAPPAB_KINASE_NF_KAPPAB_CASCADE	104	0.53	1.85	0.01
POSITIVE_REGULATION_OF_I_KAPPAB_KINASE_NF_KAPPAB_CASCADE	78	0.54	1.81	0.01
RESPONSE_TO_STRESS	480	0.32	1.54	0.011
REGULATION_OF_I_KAPPAB_KINASE_NF_KAPPAB_CASCADE	84	0.54	1.79	0.012
LIPOPROTEIN_METABOLIC_PROCESS	33	0.53	1.64	0.012
REGULATION_OF_CELL_GROWTH	42	0.41	1.57	0.012
CARBOHYDRATE_BIOSYNTHETIC_PROCESS	42	0.46	1.64	0.013
REGULATION_OF_IMMUNE_EFFECTOR_PROCESS	15	0.64	1.72	0.016
KEGG_FOCAL_ADHESION	192	0.48	1.78	0.017
PROTEIN_AMINO_ACID_O_LINKED_GLYCOSYLATION	17	0.6	1.71	0.018
KEGG_PROTEIN_EXPORT	22	0.55	1.59	0.023
NITROGEN_COMPOUND_BIOSYNTHETIC_PROCESS	24	0.48	1.57	0.023
PROTEOLYSIS	180	0.37	1.54	0.026
POSITIVE_REGULATION_OF_SIGNAL_TRANSDUCTION	117	0.42	1.58	0.033
CELLULAR_CARBOHYDRATE_METABOLIC_PROCESS	119	0.34	1.43	0.033
LIPOPROTEIN_BIOSYNTHETIC_PROCESS	26	0.54	1.57	0.035
ANATOMICAL_STRUCTURE_FORMATION	54	0.44	1.55	0.035
KEGG_PPAR_SIGNALING_PATHWAY	67	0.41	1.54	0.036
VASCULATURE_DEVELOPMENT	53	0.45	1.55	0.037
ORGAN_MORPHOGENESIS	138	0.36	1.52	0.038
AMINE_METABOLIC_PROCESS	135	0.33	1.43	0.038
REGULATION_OF_GROWTH	54	0.35	1.39	0.039
PROTEIN_AMINO_ACID_LIPIDATION	24	0.57	1.58	0.04
NEGATIVE_REGULATION_OF_PROGRAMMED_CELL_DEATH	142	0.35	1.47	0.042
KEGG_ARRHYTHMOGENIC_RIGHT_VENTRICULAR_CARDIOMYOPATHY_ARVC	74	0.43	1.55	0.043
NITROGEN_COMPOUND_METABOLIC_PROCESS	148	0.33	1.43	0.045
NEGATIVE_REGULATION_OF_APOPTOSIS	141	0.35	1.46	0.046

## Sheet: LOW_TCGA
Top enriched gene sets in low-risk tumors from TCGA
GENE SETS	SIZE	ES	NES	NOM p-val
DEVELOPMENT_OF_PRIMARY_SEXUAL_CHARACTERISTICS	26	-0.54	-1.81	0.004
CHROMATIN_REMODELING	23	-0.64	-1.8	0.006
CHROMATIN_ASSEMBLY	15	-0.67	-1.78	0.008
KEGG_HEDGEHOG_SIGNALING_PATHWAY	56	-0.37	-1.47	0.036
CHROMATIN_MODIFICATION	47	-0.5	-1.6	0.041
MAINTENANCE_OF_LOCALIZATION	21	-0.47	-1.53	0.043
KEGG_WNT_SIGNALING_PATHWAY	147	-0.34	-1.43	0.047
RESPONSE_TO_NUTRIENT	16	-0.51	-1.51	0.051
