# Supplementary material for: Integrative analysis of novel hypomethylation and gene expression signatures in glioblastomas
Source: Oncotarget. 2017 Jul 11;8(52):89607–19. doi: 10.18632/oncotarget.19171 (PMC5685695; doi:10.18632/oncotarget.19171)
Supplement: Supplementary file 4 [file oncotarget-08-89607-s004.xlsx]

## Sheet: IA_TCGA
Top enriched gene sets for IA-like cluster from TCGA
GENE SETS	SIZE	ES	NES	NOM p-val
I_KAPPAB_KINASE_NF_KAPPAB_CASCADE	104	0.63	2.16	0
POSITIVE_REGULATION_OF_I_KAPPAB_KINASE_NF_KAPPAB_CASCADE	78	0.65	2.11	0
REGULATION_OF_I_KAPPAB_KINASE_NF_KAPPAB_CASCADE	84	0.66	2.1	0
JAK_STAT_CASCADE	31	0.67	2.02	0
KEGG_RIG_I_LIKE_RECEPTOR_SIGNALING_PATHWAY	66	0.57	1.99	0
KEGG_GLYCOSAMINOGLYCAN_DEGRADATION	21	0.76	1.96	0
KEGG_FOCAL_ADHESION	192	0.52	1.91	0
PROTEIN_KINASE_CASCADE	275	0.46	1.87	0
KEGG_ARRHYTHMOGENIC_RIGHT_VENTRICULAR_CARDIOMYOPATHY_ARVC	74	0.5	1.85	0
PROTEIN_SECRETION	32	0.65	1.83	0
ESTABLISHMENT_OF_PROTEIN_LOCALIZATION	179	0.41	1.8	0
PROTEIN_LOCALIZATION	202	0.41	1.79	0
RESPONSE_TO_STRESS	480	0.38	1.77	0
MACROMOLECULE_LOCALIZATION	221	0.38	1.7	0
RESPONSE_TO_HYPOXIA	26	0.6	1.9	0.002
POSITIVE_REGULATION_OF_SIGNAL_TRANSDUCTION	117	0.52	1.88	0.002
REGULATION_OF_SIGNAL_TRANSDUCTION	208	0.45	1.82	0.002
NEGATIVE_REGULATION_OF_APOPTOSIS	141	0.43	1.74	0.002
MULTI_ORGANISM_PROCESS	151	0.44	1.73	0.002
PEPTIDYL_AMINO_ACID_MODIFICATION	55	0.44	1.68	0.002
KEGG_ECM_RECEPTOR_INTERACTION	83	0.62	2.01	0.004
RESPONSE_TO_WOUNDING	180	0.53	1.91	0.004
KEGG_LEUKOCYTE_TRANSENDOTHELIAL_MIGRATION	106	0.52	1.91	0.004
IMMUNE_EFFECTOR_PROCESS	37	0.58	1.8	0.004
KEGG_APOPTOSIS	83	0.48	1.75	0.004
NEGATIVE_REGULATION_OF_PROGRAMMED_CELL_DEATH	142	0.43	1.75	0.004
ORGAN_MORPHOGENESIS	138	0.4	1.66	0.004
KEGG_JAK_STAT_SIGNALING_PATHWAY	146	0.47	1.84	0.005
INFLAMMATORY_RESPONSE	122	0.55	1.86	0.006
KEGG_NOD_LIKE_RECEPTOR_SIGNALING_PATHWAY	57	0.66	1.84	0.006
POSITIVE_REGULATION_OF_CELL_PROLIFERATION	135	0.45	1.72	0.006
REGULATION_OF_PROGRAMMED_CELL_DEATH	329	0.36	1.65	0.006
REGULATION_OF_APOPTOSIS	328	0.36	1.65	0.006
APOPTOSIS_GO	414	0.35	1.61	0.006
REGULATION_OF_CELL_GROWTH	42	0.42	1.59	0.006
ANATOMICAL_STRUCTURE_FORMATION	54	0.49	1.76	0.008
POSITIVE_REGULATION_OF_TRANSCRIPTION_FROM_RNA_POLYMERASE_II_PROMOTER	65	0.48	1.76	0.008
INTRACELLULAR_PROTEIN_TRANSPORT	136	0.41	1.69	0.008
KEGG_HYPERTROPHIC_CARDIOMYOPATHY_HCM	83	0.44	1.68	0.008
KEGG_PATHWAYS_IN_CANCER	317	0.37	1.65	0.008
PROGRAMMED_CELL_DEATH	415	0.35	1.6	0.008
REGULATION_OF_IMMUNE_EFFECTOR_PROCESS	15	0.65	1.71	0.009
KEGG_TOLL_LIKE_RECEPTOR_SIGNALING_PATHWAY	97	0.54	1.79	0.01
PEPTIDYL_TYROSINE_MODIFICATION	29	0.53	1.71	0.01
KEGG_RENIN_ANGIOTENSIN_SYSTEM	17	0.59	1.68	0.01
PEPTIDYL_TYROSINE_PHOSPHORYLATION	27	0.51	1.68	0.01
PROTEIN_TRANSPORT	147	0.39	1.64	0.01
VASCULATURE_DEVELOPMENT	53	0.52	1.81	0.012
RESPONSE_TO_BIOTIC_STIMULUS	114	0.49	1.72	0.014
ER_NUCLEAR_SIGNALING_PATHWAY	16	0.59	1.68	0.014
REGULATION_OF_PROTEIN_SECRETION	22	0.61	1.65	0.014
REGULATION_OF_DEVELOPMENTAL_PROCESS	421	0.32	1.5	0.016
BLOOD_COAGULATION	40	0.52	1.63	0.017
HEMOSTASIS	45	0.5	1.62	0.017
KEGG_LYSOSOME	120	0.57	1.83	0.018
ANTI_APOPTOSIS	110	0.41	1.61	0.018
POSITIVE_REGULATION_OF_METABOLIC_PROCESS	222	0.32	1.47	0.018
POSITIVE_REGULATION_OF_CELLULAR_METABOLIC_PROCESS	216	0.32	1.47	0.018
KEGG_CYTOKINE_CYTOKINE_RECEPTOR_INTERACTION	244	0.51	1.76	0.019
RESPONSE_TO_EXTERNAL_STIMULUS	296	0.45	1.7	0.019
PROTEOGLYCAN_METABOLIC_PROCESS	19	0.54	1.65	0.019
CELL_PROLIFERATION_GO_0008283	484	0.3	1.45	0.019
PROTEOLYSIS	180	0.38	1.58	0.021
NEGATIVE_REGULATION_OF_DEVELOPMENTAL_PROCESS	186	0.36	1.57	0.021
DEFENSE_RESPONSE	256	0.49	1.73	0.023
CYTOKINE_PRODUCTION	70	0.52	1.67	0.023
LOCOMOTORY_BEHAVIOR	88	0.55	1.67	0.023
KEGG_OTHER_GLYCAN_DEGRADATION	15	0.69	1.66	0.023
KEGG_AMINO_SUGAR_AND_NUCLEOTIDE_SUGAR_METABOLISM	44	0.54	1.66	0.023
SULFUR_METABOLIC_PROCESS	34	0.49	1.62	0.024
COAGULATION	41	0.5	1.58	0.025
PROTEIN_COMPLEX_ASSEMBLY	163	0.32	1.46	0.026
PHOSPHOINOSITIDE_MEDIATED_SIGNALING	43	0.42	1.51	0.027
KEGG_SMALL_CELL_LUNG_CANCER	82	0.42	1.6	0.028
KEGG_LEISHMANIA_INFECTION	63	0.64	1.74	0.029
WOUND_HEALING	51	0.47	1.57	0.029
REGULATION_OF_CELL_PROLIFERATION	288	0.32	1.45	0.029
ESTABLISHMENT_OF_CELLULAR_LOCALIZATION	333	0.32	1.45	0.029
ADAPTIVE_IMMUNE_RESPONSE	24	0.62	1.71	0.03
REGULATION_OF_MAP_KINASE_ACTIVITY	64	0.43	1.63	0.031
KEGG_DORSO_VENTRAL_AXIS_FORMATION	24	0.51	1.58	0.031
REGULATION_OF_BODY_FLUID_LEVELS	54	0.45	1.54	0.031
CYTOKINE_BIOSYNTHETIC_PROCESS	40	0.55	1.6	0.033
CELLULAR_CARBOHYDRATE_METABOLIC_PROCESS	119	0.35	1.48	0.033
ADAPTIVE_IMMUNE_RESPONSE_GO_0002460	23	0.61	1.69	0.034
ANGIOGENESIS	46	0.48	1.62	0.034
NITROGEN_COMPOUND_BIOSYNTHETIC_PROCESS	24	0.49	1.58	0.034
CYTOKINE_AND_CHEMOKINE_MEDIATED_SIGNALING_PATHWAY	22	0.56	1.64	0.035
ANATOMICAL_STRUCTURE_MORPHOGENESIS	362	0.3	1.41	0.035
RESPONSE_TO_OTHER_ORGANISM	79	0.51	1.66	0.036
REGULATION_OF_PROTEIN_KINASE_ACTIVITY	149	0.31	1.39	0.036
REGULATION_OF_DEFENSE_RESPONSE	19	0.6	1.61	0.037
KEGG_ADHERENS_JUNCTION	73	0.46	1.59	0.037
PROTEIN_AMINO_ACID_O_LINKED_GLYCOSYLATION	17	0.55	1.57	0.038
KEGG_EPITHELIAL_CELL_SIGNALING_IN_HELICOBACTER_PYLORI_INFECTION	66	0.43	1.55	0.038
RESPONSE_TO_CHEMICAL_STIMULUS	295	0.34	1.46	0.038
REGULATION_OF_MOLECULAR_FUNCTION	309	0.28	1.36	0.038
KEGG_ADIPOCYTOKINE_SIGNALING_PATHWAY	66	0.43	1.57	0.04
REGULATION_OF_KINASE_ACTIVITY	151	0.3	1.38	0.041
KEGG_REGULATION_OF_ACTIN_CYTOSKELETON	203	0.38	1.52	0.042
KEGG_DILATED_CARDIOMYOPATHY	90	0.4	1.51	0.042
NEGATIVE_REGULATION_OF_CELLULAR_PROTEIN_METABOLIC_PROCESS	43	0.4	1.48	0.042
POSITIVE_REGULATION_OF_DEVELOPMENTAL_PROCESS	212	0.31	1.41	0.042
RESPONSE_TO_VIRUS	48	0.51	1.64	0.043
KEGG_GALACTOSE_METABOLISM	24	0.51	1.53	0.043
INTRACELLULAR_TRANSPORT	264	0.34	1.48	0.043
REGULATION_OF_CYTOKINE_BIOSYNTHETIC_PROCESS	37	0.53	1.57	0.044
REGULATION_OF_DNA_BINDING	46	0.38	1.44	0.045
AMINO_ACID_DERIVATIVE_METABOLIC_PROCESS	22	0.48	1.53	0.047
KEGG_N_GLYCAN_BIOSYNTHESIS	43	0.48	1.57	0.048
SULFUR_COMPOUND_BIOSYNTHETIC_PROCESS	16	0.51	1.49	0.048
NITROGEN_COMPOUND_METABOLIC_PROCESS	148	0.34	1.42	0.048

## Sheet: IO_TCGA
Top enriched gene sets for IO-like tumors from TCGA
GENE SETS	SIZE	ES	NES	NOM p-val
CHROMATIN_REMODELING	23	-0.64	-1.79	0
CHROMATIN_ASSEMBLY	15	-0.71	-1.83	0.002
CHROMATIN_MODIFICATION	47	-0.52	-1.64	0.021
ESTABLISHMENT_AND_OR_MAINTENANCE_OF_CELL_POLARITY	19	-0.51	-1.57	0.024
DEVELOPMENT_OF_PRIMARY_SEXUAL_CHARACTERISTICS	26	-0.47	-1.55	0.027
ESTABLISHMENT_AND_OR_MAINTENANCE_OF_CHROMATIN_ARCHITECTURE	67	-0.51	-1.66	0.033
RESPONSE_TO_NUTRIENT	16	-0.53	-1.59	0.034
REGULATION_OF_NEUROTRANSMITTER_LEVELS	22	-0.51	-1.52	0.054
CENTRAL_NERVOUS_SYSTEM_DEVELOPMENT	121	-0.37	-1.44	0.054

## Sheet: IA_Rennes
Top enriched gene sets for IA-like cluster from Rennes cohort
GENE SETS	SIZE	ES	NES	NOM p-val
PROTEIN_SECRETION	32	0.72	2.12	0
JAK_STAT_CASCADE	30	0.69	1.97	0
REGULATION_OF_PROTEIN_SECRETION	22	0.7	1.97	0
KEGG_JAK_STAT_SIGNALING_PATHWAY	147	0.54	1.96	0
MULTI_ORGANISM_PROCESS	158	0.47	1.82	0
DEFENSE_RESPONSE_TO_BACTERIUM	25	0.62	1.74	0
IMMUNE_RESPONSE	222	0.61	2.01	0.002
ADAPTIVE_IMMUNE_RESPONSE	25	0.74	1.98	0.002
CYTOKINE_SECRETION	18	0.74	1.94	0.002
ADAPTIVE_IMMUNE_RESPONSE_GO_0002460	24	0.74	1.94	0.002
INFLAMMATORY_RESPONSE	127	0.55	1.92	0.002
KEGG_GRAFT_VERSUS_HOST_DISEASE	39	0.79	1.9	0.002
REGULATION_OF_SECRETION	40	0.58	1.89	0.002
KEGG_HEMATOPOIETIC_CELL_LINEAGE	86	0.66	1.86	0.002
KEGG_COMPLEMENT_AND_COAGULATION_CASCADES	69	0.61	1.78	0.002
IMMUNE_EFFECTOR_PROCESS	36	0.61	1.96	0.004
RESPONSE_TO_WOUNDING	188	0.53	1.95	0.004
CYTOKINE_PRODUCTION	73	0.58	1.95	0.004
REGULATION_OF_CYTOKINE_SECRETION	16	0.74	1.9	0.004
DEFENSE_RESPONSE	263	0.53	1.89	0.004
KEGG_CYTOKINE_CYTOKINE_RECEPTOR_INTERACTION	253	0.57	1.88	0.004
LOCOMOTORY_BEHAVIOR	91	0.61	1.87	0.004
REGULATION_OF_I_KAPPAB_KINASE_NF_KAPPAB_CASCADE	91	0.56	1.85	0.004
IMMUNE_SYSTEM_PROCESS	316	0.54	1.96	0.006
CYTOKINE_METABOLIC_PROCESS	42	0.64	1.9	0.006
CYTOKINE_BIOSYNTHETIC_PROCESS	41	0.63	1.88	0.006
I_KAPPAB_KINASE_NF_KAPPAB_CASCADE	111	0.56	1.88	0.006
RESPONSE_TO_EXTERNAL_STIMULUS	307	0.49	1.88	0.006
KEGG_ALLOGRAFT_REJECTION	37	0.8	1.87	0.006
KEGG_PRIMARY_IMMUNODEFICIENCY	35	0.68	1.85	0.006
POSITIVE_REGULATION_OF_SIGNAL_TRANSDUCTION	123	0.5	1.84	0.006
KEGG_STARCH_AND_SUCROSE_METABOLISM	39	0.54	1.74	0.006
RESPONSE_TO_VIRUS	45	0.56	1.85	0.008
POSITIVE_REGULATION_OF_CYTOKINE_BIOSYNTHETIC_PROCESS	25	0.67	1.84	0.008
REGULATION_OF_CYTOKINE_BIOSYNTHETIC_PROCESS	38	0.61	1.84	0.008
POSITIVE_REGULATION_OF_CELL_PROLIFERATION	148	0.43	1.8	0.008
T_CELL_ACTIVATION	44	0.56	1.76	0.008
POSITIVE_REGULATION_OF_CELL_CYCLE	16	0.57	1.71	0.008
KEGG_NOD_LIKE_RECEPTOR_SIGNALING_PATHWAY	61	0.63	1.87	0.009
POSITIVE_REGULATION_OF_TRANSLATION	34	0.62	1.84	0.009
RESPONSE_TO_OTHER_ORGANISM	78	0.53	1.8	0.009
KEGG_VIRAL_MYOCARDITIS	70	0.62	1.94	0.01
KEGG_TOLL_LIKE_RECEPTOR_SIGNALING_PATHWAY	96	0.53	1.8	0.01
KEGG_APOPTOSIS	86	0.52	1.8	0.01
POSITIVE_REGULATION_OF_I_KAPPAB_KINASE_NF_KAPPAB_CASCADE	85	0.54	1.78	0.01
T_CELL_DIFFERENTIATION	15	0.67	1.72	0.01
IMMUNE_SYSTEM_DEVELOPMENT	79	0.48	1.74	0.011
RESPONSE_TO_BIOTIC_STIMULUS	114	0.46	1.73	0.011
BEHAVIOR	148	0.47	1.71	0.011
CHEMICAL_HOMEOSTASIS	154	0.45	1.67	0.011
CATION_HOMEOSTASIS	108	0.5	1.71	0.012
REGULATION_OF_IMMUNE_SYSTEM_PROCESS	65	0.5	1.74	0.013
HEMOPOIETIC_OR_LYMPHOID_ORGAN_DEVELOPMENT	75	0.47	1.72	0.013
POSITIVE_REGULATION_OF_HYDROLASE_ACTIVITY	55	0.43	1.6	0.013
KEGG_AUTOIMMUNE_THYROID_DISEASE	48	0.71	1.82	0.014
KEGG_INTESTINAL_IMMUNE_NETWORK_FOR_IGA_PRODUCTION	48	0.71	1.8	0.014
KEGG_LEUKOCYTE_TRANSENDOTHELIAL_MIGRATION	116	0.5	1.76	0.014
KEGG_LEISHMANIA_INFECTION	70	0.68	1.88	0.015
KEGG_TYPE_I_DIABETES_MELLITUS	43	0.69	1.86	0.015
CELLULAR_CATION_HOMEOSTASIS	105	0.5	1.72	0.015
HEMOPOIESIS	73	0.46	1.7	0.015
POSITIVE_REGULATION_OF_IMMUNE_SYSTEM_PROCESS	50	0.49	1.7	0.015
REGULATION_OF_IMMUNE_RESPONSE	32	0.52	1.68	0.015
ION_HOMEOSTASIS	128	0.46	1.68	0.015
CELL_MATRIX_ADHESION	37	0.49	1.64	0.015
PROTEIN_KINASE_CASCADE	289	0.42	1.59	0.015
CELL_ACTIVATION	76	0.49	1.72	0.017
LEUKOCYTE_DIFFERENTIATION	37	0.49	1.65	0.017
KEGG_ARRHYTHMOGENIC_RIGHT_VENTRICULAR_CARDIOMYOPATHY_ARVC	74	0.49	1.72	0.018
WOUND_HEALING	54	0.54	1.7	0.018
FEMALE_PREGNANCY	51	0.44	1.57	0.018
LEUKOCYTE_ACTIVATION	68	0.51	1.72	0.019
REGULATION_OF_RESPONSE_TO_STIMULUS	56	0.44	1.63	0.019
REGULATION_OF_LYMPHOCYTE_ACTIVATION	35	0.52	1.63	0.019
REGULATION_OF_CELL_PROLIFERATION	303	0.33	1.5	0.02
KEGG_ECM_RECEPTOR_INTERACTION	84	0.6	1.8	0.021
POSITIVE_REGULATION_OF_RESPONSE_TO_STIMULUS	39	0.47	1.63	0.021
CELLULAR_DEFENSE_RESPONSE	56	0.56	1.75	0.022
POSITIVE_REGULATION_OF_MULTICELLULAR_ORGANISMAL_PROCESS	65	0.48	1.68	0.022
POSITIVE_REGULATION_OF_PHOSPHATE_METABOLIC_PROCESS	27	0.5	1.62	0.022
LYMPHOCYTE_ACTIVATION	61	0.51	1.72	0.023
KEGG_ARACHIDONIC_ACID_METABOLISM	57	0.45	1.58	0.023
RNA_CATABOLIC_PROCESS	23	0.6	1.66	0.025
KEGG_NATURAL_KILLER_CELL_MEDIATED_CYTOTOXICITY	124	0.46	1.65	0.025
POSITIVE_REGULATION_OF_PROTEIN_METABOLIC_PROCESS	74	0.46	1.64	0.025
G_PROTEIN_SIGNALING_COUPLED_TO_IP3_SECOND_MESSENGERPHOSPHOLIPASE_C_ACTIVATING	44	0.43	1.58	0.025
RESPONSE_TO_CHEMICAL_STIMULUS	305	0.37	1.57	0.025
SECRETION	177	0.36	1.51	0.025
KEGG_HYPERTROPHIC_CARDIOMYOPATHY_HCM	83	0.44	1.56	0.026
POSITIVE_REGULATION_OF_SECRETION	20	0.58	1.65	0.028
CYTOKINE_AND_CHEMOKINE_MEDIATED_SIGNALING_PATHWAY	22	0.55	1.64	0.028
REGULATION_OF_TRANSLATION	91	0.4	1.52	0.028
BLOOD_COAGULATION	43	0.55	1.69	0.029
POSITIVE_REGULATION_OF_IMMUNE_RESPONSE	28	0.52	1.64	0.029
LYMPHOCYTE_DIFFERENTIATION	26	0.51	1.61	0.029
POSITIVE_REGULATION_OF_CELLULAR_PROTEIN_METABOLIC_PROCESS	72	0.46	1.63	0.03
PROTEIN_AMINO_ACID_O_LINKED_GLYCOSYLATION	18	0.55	1.56	0.03
REGULATION_OF_SIGNAL_TRANSDUCTION	219	0.39	1.55	0.03
KEGG_ASTHMA	30	0.74	1.71	0.031
KEGG_OTHER_GLYCAN_DEGRADATION	16	0.68	1.62	0.032
COAGULATION	44	0.54	1.66	0.033
CELL_SUBSTRATE_ADHESION	38	0.48	1.59	0.033
RESPONSE_TO_BACTERIUM	31	0.54	1.57	0.033
REGULATION_OF_MULTICELLULAR_ORGANISMAL_PROCESS	149	0.36	1.51	0.033
KEGG_ANTIGEN_PROCESSING_AND_PRESENTATION	78	0.57	1.75	0.034
B_CELL_ACTIVATION	20	0.57	1.67	0.034
PEPTIDYL_TYROSINE_MODIFICATION	28	0.51	1.61	0.034
REGULATION_OF_PROTEIN_IMPORT_INTO_NUCLEUS	16	0.62	1.61	0.034
HEMOSTASIS	48	0.53	1.65	0.035
ICOSANOID_METABOLIC_PROCESS	16	0.63	1.62	0.036
NEGATIVE_REGULATION_OF_MULTICELLULAR_ORGANISMAL_PROCESS	32	0.46	1.5	0.036
REGULATION_OF_BIOLOGICAL_QUALITY	416	0.33	1.46	0.037
VASCULATURE_DEVELOPMENT	54	0.46	1.59	0.038
KERATINOCYTE_DIFFERENTIATION	15	0.56	1.52	0.039
POSITIVE_REGULATION_OF_CYTOKINE_PRODUCTION	15	0.58	1.55	0.04
SECRETION_BY_CELL	115	0.39	1.5	0.04
REGULATION_OF_PEPTIDYL_TYROSINE_PHOSPHORYLATION	17	0.53	1.56	0.041
APOPTOSIS_GO	427	0.36	1.52	0.041
HOMEOSTATIC_PROCESS	205	0.37	1.5	0.041
REGULATION_OF_BODY_FLUID_LEVELS	57	0.49	1.62	0.042
CELLULAR_HOMEOSTASIS	145	0.39	1.5	0.042
POSITIVE_REGULATION_OF_PHOSPHORYLATION	25	0.47	1.54	0.043
PROGRAMMED_CELL_DEATH	428	0.36	1.52	0.043
HUMORAL_IMMUNE_RESPONSE	32	0.5	1.56	0.044
KEGG_PRIMARY_BILE_ACID_BIOSYNTHESIS	16	0.58	1.55	0.044
REGULATION_OF_ANGIOGENESIS	26	0.51	1.54	0.044
PHOSPHOINOSITIDE_MEDIATED_SIGNALING	47	0.39	1.46	0.045
PEPTIDYL_TYROSINE_PHOSPHORYLATION	26	0.48	1.51	0.046
ANION_TRANSPORT	31	0.49	1.52	0.047
POSITIVE_REGULATION_OF_LYMPHOCYTE_ACTIVATION	24	0.51	1.54	0.048
KEGG_GLYCOSAMINOGLYCAN_DEGRADATION	21	0.65	1.6	0.05

## Sheet: IO_Rennes
Top enriched gene sets for IO-like tumors from Rennes cohort
GENE SETS	SIZE	ES	NES	NOM p-val
CHROMATIN_ASSEMBLY	16	-0.7	-1.78	0.004
MICROTUBULE_BASED_MOVEMENT	16	-0.65	-1.7	0.007
CHROMATIN_REMODELING	25	-0.64	-1.67	0.013
CENTRAL_NERVOUS_SYSTEM_DEVELOPMENT	120	-0.42	-1.55	0.027
NERVOUS_SYSTEM_DEVELOPMENT	378	-0.37	-1.51	0.034
GLUTAMATE_SIGNALING_PATHWAY	17	-0.64	-1.62	0.036
REGULATION_OF_MAPKKK_CASCADE	20	-0.47	-1.47	0.046
SYNAPTIC_TRANSMISSION	171	-0.4	-1.53	0.048
TRANSMISSION_OF_NERVE_IMPULSE	186	-0.38	-1.48	0.051

## Sheet: IA_REMBRANDT
Top enriched gene sets for IA-like cluster from REMBRANDT
GENE SETS	SIZE	ES	NES	NOM p-val
I_KAPPAB_KINASE_NF_KAPPAB_CASCADE	111	0.61	1.99	0
INTRACELLULAR_PROTEIN_TRANSPORT	142	0.42	1.99	0
REGULATION_OF_I_KAPPAB_KINASE_NF_KAPPAB_CASCADE	90	0.61	1.95	0
POSITIVE_REGULATION_OF_I_KAPPAB_KINASE_NF_KAPPAB_CASCADE	84	0.6	1.94	0
PROTEIN_TRANSPORT	154	0.4	1.91	0
PROTEIN_TARGETING	106	0.44	1.9	0
ESTABLISHMENT_OF_PROTEIN_LOCALIZATION	186	0.4	1.84	0
PROTEIN_LOCALIZATION	210	0.38	1.8	0
POSITIVE_REGULATION_OF_CELL_DIFFERENTIATION	23	0.73	1.8	0
KEGG_P53_SIGNALING_PATHWAY	66	0.61	1.79	0
JAK_STAT_CASCADE	31	0.63	1.78	0
RESPONSE_TO_STRESS	491	0.43	1.75	0
KEGG_COMPLEMENT_AND_COAGULATION_CASCADES	67	0.69	1.74	0
MACROMOLECULE_LOCALIZATION	230	0.36	1.73	0
RESPONSE_TO_WOUNDING	183	0.59	1.72	0
KEGG_CYTOKINE_CYTOKINE_RECEPTOR_INTERACTION	252	0.57	1.68	0
REGULATION_OF_TRANSCRIPTION_FROM_RNA_POLYMERASE_II_PROMOTER	285	0.39	1.67	0
CELL_PROLIFERATION_GO_0008283	498	0.41	1.57	0
KEGG_SMALL_CELL_LUNG_CANCER	84	0.54	1.76	0.002
NUCLEAR_IMPORT	49	0.51	1.75	0.002
KEGG_BLADDER_CANCER	42	0.57	1.66	0.002
APOPTOSIS_GO	422	0.37	1.65	0.002
PROGRAMMED_CELL_DEATH	423	0.38	1.65	0.002
KEGG_JAK_STAT_SIGNALING_PATHWAY	153	0.47	1.61	0.002
POSITIVE_REGULATION_OF_CELLULAR_METABOLIC_PROCESS	221	0.35	1.55	0.002
POSITIVE_REGULATION_OF_METABOLIC_PROCESS	228	0.34	1.51	0.002
PROTEIN_IMPORT_INTO_NUCLEUS	47	0.52	1.74	0.004
PROTEOLYSIS	185	0.44	1.73	0.004
PROTEIN_IMPORT	60	0.47	1.72	0.004
HOMEOSTASIS_OF_NUMBER_OF_CELLS	20	0.67	1.71	0.004
INFLAMMATORY_RESPONSE	123	0.61	1.7	0.004
KEGG_FOCAL_ADHESION	196	0.49	1.7	0.004
KEGG_ECM_RECEPTOR_INTERACTION	83	0.64	1.67	0.004
REGULATION_OF_PROGRAMMED_CELL_DEATH	334	0.38	1.65	0.004
REGULATION_OF_APOPTOSIS	333	0.38	1.64	0.004
KEGG_PATHWAYS_IN_CANCER	324	0.37	1.5	0.004
COAGULATION	43	0.62	1.66	0.006
DEFENSE_RESPONSE	256	0.58	1.66	0.006
POSITIVE_REGULATION_OF_CELL_CYCLE	15	0.68	1.61	0.006
TRANSCRIPTION_FROM_RNA_POLYMERASE_II_PROMOTER	451	0.34	1.56	0.006
POSITIVE_REGULATION_OF_DEVELOPMENTAL_PROCESS	214	0.39	1.56	0.006
KEGG_PROSTATE_CANCER	89	0.42	1.74	0.008
BLOOD_COAGULATION	42	0.63	1.68	0.008
POSITIVE_REGULATION_OF_IMMUNE_RESPONSE	28	0.65	1.67	0.008
HEMOSTASIS	47	0.6	1.66	0.008
CELLULAR_DEFENSE_RESPONSE	53	0.64	1.64	0.008
ORGAN_MORPHOGENESIS	140	0.43	1.52	0.008
NEGATIVE_REGULATION_OF_CELLULAR_METABOLIC_PROCESS	249	0.34	1.49	0.008
REGULATION_OF_RNA_METABOLIC_PROCESS	453	0.33	1.54	0.009
REGULATION_OF_TRANSCRIPTIONDNA_DEPENDENT	447	0.33	1.54	0.009
POSITIVE_REGULATION_OF_SIGNAL_TRANSDUCTION	122	0.48	1.74	0.01
NUCLEAR_TRANSPORT	86	0.42	1.71	0.01
NUCLEOCYTOPLASMIC_TRANSPORT	85	0.42	1.7	0.01
KEGG_TOLL_LIKE_RECEPTOR_SIGNALING_PATHWAY	98	0.49	1.68	0.01
REGULATION_OF_PHOSPHORYLATION	48	0.52	1.54	0.01
KEGG_APOPTOSIS	87	0.47	1.74	0.011
CYTOKINE_PRODUCTION	72	0.52	1.53	0.011
POSITIVE_REGULATION_OF_IMMUNE_SYSTEM_PROCESS	50	0.6	1.59	0.012
REGULATION_OF_SIGNAL_TRANSDUCTION	216	0.38	1.58	0.012
POSITIVE_REGULATION_OF_NUCLEOBASENUCLEOSIDENUCLEOTIDE_AND_NUCLEIC_ACID_METABOLIC_PROCESS	149	0.35	1.53	0.012
NEGATIVE_REGULATION_OF_METABOLIC_PROCESS	252	0.33	1.46	0.012
POSITIVE_REGULATION_OF_PHOSPHATE_METABOLIC_PROCESS	27	0.55	1.6	0.013
INTRACELLULAR_TRANSPORT	274	0.3	1.63	0.015
KEGG_LEISHMANIA_INFECTION	64	0.62	1.71	0.016
KEGG_NOD_LIKE_RECEPTOR_SIGNALING_PATHWAY	59	0.65	1.67	0.016
POSITIVE_REGULATION_OF_TRANSCRIPTION_FROM_RNA_POLYMERASE_II_PROMOTER	65	0.44	1.65	0.016
REGULATION_OF_DEVELOPMENTAL_PROCESS	430	0.34	1.5	0.016
NEGATIVE_REGULATION_OF_TRANSCRIPTION_FROM_RNA_POLYMERASE_II_PROMOTER	82	0.45	1.72	0.017
REGULATION_OF_IMMUNE_RESPONSE	32	0.6	1.57	0.018
RESPONSE_TO_BIOTIC_STIMULUS	118	0.5	1.57	0.019
HUMORAL_IMMUNE_RESPONSE	30	0.67	1.54	0.02
POSITIVE_REGULATION_OF_CELL_PROLIFERATION	141	0.47	1.47	0.02
NEGATIVE_REGULATION_OF_APOPTOSIS	143	0.41	1.59	0.021
PROTEIN_KINASE_CASCADE	284	0.36	1.53	0.021
MYELOID_CELL_DIFFERENTIATION	35	0.6	1.63	0.022
POSITIVE_REGULATION_OF_MULTICELLULAR_ORGANISMAL_PROCESS	65	0.54	1.52	0.022
NEGATIVE_REGULATION_OF_PROGRAMMED_CELL_DEATH	144	0.41	1.59	0.023
VASCULATURE_DEVELOPMENT	53	0.54	1.56	0.023
WOUND_HEALING	53	0.51	1.5	0.023
RESPONSE_TO_EXTERNAL_STIMULUS	300	0.51	1.52	0.024
REGULATION_OF_PROTEIN_AMINO_ACID_PHOSPHORYLATION	29	0.54	1.52	0.025
REGULATION_OF_DEFENSE_RESPONSE	19	0.61	1.5	0.025
REGULATION_OF_CELL_PROLIFERATION	297	0.4	1.46	0.025
ER_TO_GOLGI_VESICLE_MEDIATED_TRANSPORT	18	0.6	1.65	0.027
CELLULAR_MACROMOLECULE_CATABOLIC_PROCESS	102	0.35	1.65	0.027
POSITIVE_REGULATION_OF_TRANSCRIPTIONDNA_DEPENDENT	116	0.36	1.56	0.027
POSITIVE_REGULATION_OF_RNA_METABOLIC_PROCESS	118	0.36	1.55	0.027
POSITIVE_REGULATION_OF_TRANSCRIPTION	139	0.35	1.53	0.027
PROTEIN_AMINO_ACID_O_LINKED_GLYCOSYLATION	18	0.55	1.55	0.028
KEGG_AMINO_SUGAR_AND_NUCLEOTIDE_SUGAR_METABOLISM	44	0.56	1.63	0.029
NEGATIVE_REGULATION_OF_DEVELOPMENTAL_PROCESS	190	0.37	1.5	0.029
RNA_CATABOLIC_PROCESS	22	0.59	1.61	0.03
KEGG_GRAFT_VERSUS_HOST_DISEASE	35	0.63	1.57	0.03
KEGG_HOMOLOGOUS_RECOMBINATION	26	0.62	1.56	0.03
NEGATIVE_REGULATION_OF_NUCLEOBASENUCLEOSIDENUCLEOTIDE_AND_NUCLEIC_ACID_METABOLIC_PROCESS	201	0.34	1.5	0.03
REGULATION_OF_IMMUNE_EFFECTOR_PROCESS	15	0.66	1.55	0.031
PEPTIDYL_TYROSINE_MODIFICATION	28	0.54	1.51	0.031
POSITIVE_REGULATION_OF_PHOSPHORYLATION	25	0.52	1.5	0.031
NEGATIVE_REGULATION_OF_TRANSCRIPTION	181	0.35	1.5	0.031
DNA_METABOLIC_PROCESS	241	0.42	1.59	0.032
ANATOMICAL_STRUCTURE_MORPHOGENESIS	368	0.33	1.29	0.032
RESPONSE_TO_OTHER_ORGANISM	82	0.53	1.54	0.033
ADAPTIVE_IMMUNE_RESPONSE_GO_0002460	24	0.65	1.53	0.033
LOCOMOTORY_BEHAVIOR	89	0.59	1.51	0.036
IMMUNE_RESPONSE	228	0.52	1.51	0.036
ANGIOGENESIS	46	0.53	1.51	0.037
IMMUNE_SYSTEM_PROCESS	321	0.49	1.51	0.037
REGULATION_OF_NUCLEOCYTOPLASMIC_TRANSPORT	21	0.61	1.52	0.038
DNA_DAMAGE_RESPONSESIGNAL_TRANSDUCTION	35	0.49	1.53	0.039
PEPTIDYL_TYROSINE_PHOSPHORYLATION	26	0.54	1.48	0.04
CYTOKINE_METABOLIC_PROCESS	42	0.53	1.41	0.04
POSITIVE_REGULATION_OF_CYTOKINE_PRODUCTION	15	0.65	1.49	0.041
KEGG_PROTEIN_EXPORT	23	0.47	1.62	0.042
ADAPTIVE_IMMUNE_RESPONSE	25	0.63	1.51	0.042
REGULATION_OF_BODY_FLUID_LEVELS	56	0.49	1.44	0.042
CYTOKINE_BIOSYNTHETIC_PROCESS	41	0.54	1.43	0.042
KEGG_INTESTINAL_IMMUNE_NETWORK_FOR_IGA_PRODUCTION	44	0.6	1.51	0.043
KEGG_RIG_I_LIKE_RECEPTOR_SIGNALING_PATHWAY	70	0.4	1.42	0.043
MITOCHONDRIAL_TRANSPORT	20	0.51	1.64	0.044
REGULATION_OF_CYTOKINE_BIOSYNTHETIC_PROCESS	38	0.53	1.42	0.044
KEGG_RENIN_ANGIOTENSIN_SYSTEM	17	0.64	1.48	0.045
KEGG_HEMATOPOIETIC_CELL_LINEAGE	83	0.56	1.46	0.045
ESTABLISHMENT_OF_CELLULAR_LOCALIZATION	344	0.27	1.38	0.045
CELL_MIGRATION	93	0.4	1.38	0.045
REGULATION_OF_CELL_DIFFERENTIATION	58	0.42	1.36	0.045
MITOCHONDRION_ORGANIZATION_AND_BIOGENESIS	46	0.41	1.54	0.049
RESPONSE_TO_VIRUS	50	0.54	1.52	0.049
KEGG_ALLOGRAFT_REJECTION	33	0.63	1.53	0.05
PEPTIDYL_AMINO_ACID_MODIFICATION	56	0.39	1.44	0.05

## Sheet: IO_REMBRANDT
Top enriched gene sets for IO-like cluster from REMBRANDT
GENE SETS	SIZE	ES	NES	NOM p-val
SYNAPTIC_TRANSMISSION	173	-0.71	-1.77	0
TRANSMISSION_OF_NERVE_IMPULSE	188	-0.69	-1.76	0
KEGG_LONG_TERM_POTENTIATION	69	-0.64	-1.74	0
NERVOUS_SYSTEM_DEVELOPMENT	374	-0.53	-1.71	0
KEGG_CALCIUM_SIGNALING_PATHWAY	176	-0.59	-1.7	0
CENTRAL_NERVOUS_SYSTEM_DEVELOPMENT	120	-0.57	-1.71	0.002
GENERATION_OF_NEURONS	82	-0.56	-1.71	0.002
NEUROGENESIS	92	-0.52	-1.67	0.002
MONOVALENT_INORGANIC_CATION_TRANSPORT	94	-0.63	-1.66	0.002
CELLULAR_MORPHOGENESIS_DURING_DIFFERENTIATION	49	-0.59	-1.64	0.002
POTASSIUM_ION_TRANSPORT	58	-0.72	-1.63	0.002
KEGG_NEUROACTIVE_LIGAND_RECEPTOR_INTERACTION	270	-0.54	-1.56	0.002
KEGG_CARDIAC_MUSCLE_CONTRACTION	71	-0.57	-1.71	0.004
NEURON_DIFFERENTIATION	75	-0.57	-1.68	0.004
METAL_ION_TRANSPORT	116	-0.62	-1.67	0.004
NEUROLOGICAL_SYSTEM_PROCESS	371	-0.54	-1.63	0.004
ESTABLISHMENT_AND_OR_MAINTENANCE_OF_CELL_POLARITY	19	-0.66	-1.62	0.004
CATION_TRANSPORT	146	-0.55	-1.62	0.006
NEURON_DEVELOPMENT	61	-0.53	-1.61	0.006
ION_TRANSPORT	184	-0.52	-1.56	0.006
AXONOGENESIS	43	-0.6	-1.64	0.008
KEGG_GAP_JUNCTION	84	-0.48	-1.6	0.008
REGULATION_OF_NEUROTRANSMITTER_LEVELS	23	-0.69	-1.58	0.008
NEURITE_DEVELOPMENT	53	-0.53	-1.56	0.008
KEGG_ERBB_SIGNALING_PATHWAY	87	-0.43	-1.62	0.01
MICROTUBULE_BASED_MOVEMENT	16	-0.63	-1.66	0.012
KEGG_AXON_GUIDANCE	129	-0.44	-1.52	0.012
DETECTION_OF_ABIOTIC_STIMULUS	19	-0.61	-1.52	0.014
KEGG_LONG_TERM_DEPRESSION	65	-0.52	-1.6	0.016
KEGG_MELANOGENESIS	100	-0.43	-1.45	0.017
KEGG_BUTANOATE_METABOLISM	32	-0.5	-1.68	0.018
KEGG_PROXIMAL_TUBULE_BICARBONATE_RECLAMATION	23	-0.64	-1.55	0.019
SECRETORY_PATHWAY	82	-0.43	-1.54	0.019
PROTEIN_AMINO_ACID_AUTOPHOSPHORYLATION	29	-0.55	-1.67	0.02
PROTEIN_AUTOPROCESSING	30	-0.54	-1.65	0.02
HISTONE_MODIFICATION	20	-0.51	-1.62	0.02
GLUTAMATE_SIGNALING_PATHWAY	17	-0.71	-1.54	0.02
STRESS_ACTIVATED_PROTEIN_KINASE_SIGNALING_PATHWAY	48	-0.48	-1.63	0.024
JNK_CASCADE	46	-0.48	-1.61	0.028
CELL_CELL_SIGNALING	399	-0.44	-1.37	0.031
TRANSMEMBRANE_RECEPTOR_PROTEIN_TYROSINE_KINASE_SIGNALING_PATHWAY	80	-0.41	-1.41	0.032
BRAIN_DEVELOPMENT	50	-0.45	-1.41	0.033
KEGG_PHOSPHATIDYLINOSITOL_SIGNALING_SYSTEM	76	-0.47	-1.58	0.034
CYCLIC_NUCLEOTIDE_MEDIATED_SIGNALING	101	-0.46	-1.36	0.042
G_PROTEIN_COUPLED_RECEPTOR_PROTEIN_SIGNALING_PATHWAY	331	-0.41	-1.31	0.045
CYTOSKELETON_DEPENDENT_INTRACELLULAR_TRANSPORT	26	-0.48	-1.49	0.046
G_PROTEIN_SIGNALING_COUPLED_TO_CYCLIC_NUCLEOTIDE_SECOND_MESSENGER	99	-0.46	-1.35	0.05

## Sheet: IA_GSE16011
Top enriched gene sets for IA-like cluster from GSE16011
GENE SETS	SIZE	ES	NES	NOM p-val
I_KAPPAB_KINASE_NF_KAPPAB_CASCADE	104	0.64	1.8	0
REGULATION_OF_I_KAPPAB_KINASE_NF_KAPPAB_CASCADE	86	0.66	1.77	0
POSITIVE_REGULATION_OF_I_KAPPAB_KINASE_NF_KAPPAB_CASCADE	80	0.65	1.75	0
RESPONSE_TO_STRESS	482	0.48	1.7	0
REGULATION_OF_PEPTIDYL_TYROSINE_PHOSPHORYLATION	17	0.74	1.75	0.002
KEGG_JAK_STAT_SIGNALING_PATHWAY	143	0.53	1.73	0.002
PROTEIN_LOCALIZATION	209	0.38	1.62	0.002
NITROGEN_COMPOUND_BIOSYNTHETIC_PROCESS	24	0.72	1.73	0.004
REGULATION_OF_PHOSPHORYLATION	47	0.55	1.64	0.004
KEGG_CYTOKINE_CYTOKINE_RECEPTOR_INTERACTION	241	0.6	1.63	0.004
PROTEIN_SECRETION	32	0.65	1.62	0.004
CYTOPLASM_ORGANIZATION_AND_BIOGENESIS	15	0.71	1.7	0.006
ESTABLISHMENT_OF_PROTEIN_LOCALIZATION	185	0.4	1.66	0.006
POSITIVE_REGULATION_OF_CELL_PROLIFERATION	135	0.55	1.63	0.006
CELL_PROLIFERATION_GO_0008283	482	0.43	1.53	0.006
ORGAN_MORPHOGENESIS	140	0.48	1.5	0.006
RESPONSE_TO_WOUNDING	181	0.64	1.61	0.008
HEMOSTASIS	46	0.64	1.61	0.008
POSITIVE_REGULATION_OF_SIGNAL_TRANSDUCTION	118	0.52	1.59	0.008
INTRACELLULAR_PROTEIN_TRANSPORT	142	0.37	1.58	0.008
KEGG_FOCAL_ADHESION	192	0.55	1.55	0.008
REGULATION_OF_CELL_PROLIFERATION	289	0.44	1.5	0.008
PROGRAMMED_CELL_DEATH	416	0.4	1.47	0.008
KEGG_PROTEASOME	41	0.61	1.81	0.01
JAK_STAT_CASCADE	31	0.66	1.66	0.01
MACROMOLECULE_LOCALIZATION	228	0.34	1.5	0.01
REGULATION_OF_PROGRAMMED_CELL_DEATH	327	0.41	1.48	0.01
REGULATION_OF_APOPTOSIS	326	0.4	1.47	0.01
LIPOPROTEIN_METABOLIC_PROCESS	33	0.52	1.74	0.014
PEPTIDYL_AMINO_ACID_MODIFICATION	55	0.49	1.65	0.014
KEGG_GLYCOSAMINOGLYCAN_DEGRADATION	21	0.71	1.63	0.014
BLOOD_COAGULATION	41	0.65	1.57	0.014
COAGULATION	42	0.64	1.57	0.014
APOPTOSIS_GO	415	0.4	1.46	0.014
KEGG_APOPTOSIS	84	0.51	1.63	0.016
KEGG_ECM_RECEPTOR_INTERACTION	81	0.71	1.57	0.016
RESPONSE_TO_HYPOXIA	26	0.65	1.63	0.017
POSITIVE_REGULATION_OF_PHOSPHATE_METABOLIC_PROCESS	27	0.57	1.57	0.017
PEPTIDYL_TYROSINE_MODIFICATION	28	0.61	1.65	0.018
PROTEIN_KINASE_CASCADE	275	0.42	1.51	0.018
KEGG_SMALL_CELL_LUNG_CANCER	82	0.51	1.54	0.019
REGULATION_OF_BODY_FLUID_LEVELS	55	0.57	1.54	0.019
POSITIVE_REGULATION_OF_PHOSPHORYLATION	25	0.56	1.55	0.021
WOUND_HEALING	52	0.58	1.52	0.021
PROTEIN_TRANSPORT	153	0.35	1.51	0.021
POSITIVE_REGULATION_OF_METABOLIC_PROCESS	221	0.33	1.37	0.021
ANATOMICAL_STRUCTURE_MORPHOGENESIS	363	0.37	1.33	0.021
PEPTIDYL_TYROSINE_PHOSPHORYLATION	26	0.6	1.65	0.022
PHOSPHOINOSITIDE_MEDIATED_SIGNALING	46	0.5	1.53	0.022
POSITIVE_REGULATION_OF_CELLULAR_METABOLIC_PROCESS	215	0.33	1.36	0.023
G_PROTEIN_SIGNALING_COUPLED_TO_IP3_SECOND_MESSENGERPHOSPHOLIPASE_C_ACTIVATING	43	0.49	1.5	0.024
REGULATION_OF_SIGNAL_TRANSDUCTION	208	0.43	1.47	0.024
INFLAMMATORY_RESPONSE	122	0.64	1.56	0.025
VASCULATURE_DEVELOPMENT	53	0.56	1.45	0.025
REGULATION_OF_DEVELOPMENTAL_PROCESS	419	0.36	1.37	0.026
KEGG_PATHWAYS_IN_CANCER	319	0.38	1.36	0.027
PROTEIN_AMINO_ACID_O_LINKED_GLYCOSYLATION	18	0.64	1.63	0.028
OXYGEN_AND_REACTIVE_OXYGEN_SPECIES_METABOLIC_PROCESS	20	0.62	1.63	0.028
PROTEOLYSIS	182	0.45	1.48	0.03
KEGG_PHENYLALANINE_METABOLISM	17	0.65	1.51	0.031
REGULATION_OF_IMMUNE_EFFECTOR_PROCESS	15	0.66	1.56	0.032
KEGG_STARCH_AND_SUCROSE_METABOLISM	33	0.55	1.55	0.033
LIPOPROTEIN_BIOSYNTHETIC_PROCESS	26	0.52	1.66	0.034
PROTEIN_FOLDING	55	0.46	1.6	0.035
NEGATIVE_REGULATION_OF_CELLULAR_PROTEIN_METABOLIC_PROCESS	44	0.52	1.58	0.035
CELL_MIGRATION	91	0.47	1.38	0.035
BIOSYNTHETIC_PROCESS	428	0.32	1.36	0.037
REGULATION_OF_PROTEIN_AMINO_ACID_PHOSPHORYLATION	29	0.53	1.53	0.038
REGULATION_OF_MAP_KINASE_ACTIVITY	61	0.47	1.39	0.038
REGULATION_OF_PROTEIN_MODIFICATION_PROCESS	43	0.44	1.46	0.041
NEGATIVE_REGULATION_OF_PROGRAMMED_CELL_DEATH	140	0.48	1.48	0.043
RESPONSE_TO_EXTERNAL_STIMULUS	295	0.54	1.46	0.043
PROTEIN_AMINO_ACID_LIPIDATION	24	0.54	1.63	0.044
ANATOMICAL_STRUCTURE_FORMATION	54	0.53	1.39	0.044
KEGG_COMPLEMENT_AND_COAGULATION_CASCADES	66	0.7	1.46	0.045
KEGG_N_GLYCAN_BIOSYNTHESIS	42	0.51	1.56	0.046
NEGATIVE_REGULATION_OF_DEVELOPMENTAL_PROCESS	185	0.43	1.43	0.046
KEGG_RENIN_ANGIOTENSIN_SYSTEM	17	0.67	1.48	0.048
NEGATIVE_REGULATION_OF_APOPTOSIS	139	0.47	1.46	0.049
ANGIOGENESIS	46	0.55	1.38	0.049
CELLULAR_MACROMOLECULE_CATABOLIC_PROCESS	101	0.35	1.48	0.05
REGULATION_OF_CELLULAR_PROTEIN_METABOLIC_PROCESS	153	0.35	1.37	0.05

## Sheet: IO_GSE16011
Top enriched gene sets for IO-like cluster from GSE16011
GENE SETS	SIZE	ES	NES	NOM p-val
ESTABLISHMENT_AND_OR_MAINTENANCE_OF_CELL_POLARITY	19	-0.71	-1.71	0.01
JNK_CASCADE	45	-0.47	-1.57	0.016
CHROMATIN_ASSEMBLY	16	-0.7	-1.59	0.019
NUCLEOBASENUCLEOSIDENUCLEOTIDE_AND_NUCLEIC_ACID_TRANSPORT	29	-0.47	-1.55	0.02
RNA_EXPORT_FROM_NUCLEUS	18	-0.6	-1.61	0.022
STRESS_ACTIVATED_PROTEIN_KINASE_SIGNALING_PATHWAY	47	-0.46	-1.54	0.022
CENTRAL_NERVOUS_SYSTEM_DEVELOPMENT	119	-0.54	-1.49	0.029
CHROMATIN_REMODELING	25	-0.61	-1.64	0.03
TRANSMISSION_OF_NERVE_IMPULSE	182	-0.54	-1.53	0.031
SECRETORY_PATHWAY	82	-0.41	-1.41	0.032
NEUROLOGICAL_SYSTEM_PROCESS	363	-0.42	-1.46	0.033
SYNAPTIC_TRANSMISSION	169	-0.55	-1.54	0.034
DIGESTION	42	-0.52	-1.5	0.035
EMBRYONIC_DEVELOPMENT	54	-0.46	-1.43	0.036
INTRACELLULAR_RECEPTOR_MEDIATED_SIGNALING_PATHWAY	20	-0.54	-1.6	0.037
KEGG_TIGHT_JUNCTION	128	-0.38	-1.46	0.038
NERVOUS_SYSTEM_DEVELOPMENT	368	-0.47	-1.42	0.041
