# Supplementary material for: Integrative analysis of novel hypomethylation and gene expression signatures in glioblastomas
Source: Oncotarget. 2017 Jul 11;8(52):89607–19. doi: 10.18632/oncotarget.19171 (PMC5685695; doi:10.18632/oncotarget.19171)
Supplement: Supplementary file 5 [file oncotarget-08-89607-s005.xlsx]

## Sheet: IO_GBMs
The significantly mutated genes in the IO-like GBMs
gene	expr	reptime	hic	N_nonsilent	N_silent	N_noncoding	n_nonsilent	n_silent	n_noncoding	nnei	x	X	p	q
CCDC151	1255985	265	32	444033	123291	0	14	0	0	50	8	5356000	0	0
CHMP1B	NaN	NaN	NaN	146054	39346	0	8	0	0	50	32	11509838	0	0
PTEN	259678	300	34	311884	72512	0	31	0	0	50	13	5276690	0	0
SLC26A3	511053	515	19	571547	162328	0	25	0	0	50	12	4811233	0	0
TMED6	1202748	125	20	179632	48101	0	16	0	0	50	16	5211182	0	0
SLC6A14	82720	NaN	4	486160	125969	0	14	1	0	50	21	7730356	1.11022e-16	3.49017e-13
SOSTDC1	291856	699	-19	151719	41406	0	12	0	0	50	18	5946293	7.77156e-16	2.0941e-12
SFRP4	100826	683	10	259251	68598	0	13	1	0	50	30	7706048	1.33227e-15	3.14115e-12
TP53	2069567	213	34	318167	87859	0	62	1	0	50	17	5337975	1.55431e-15	3.25749e-12
BUD31	1327454	288	60	112888	26471	0	10	0	0	50	14	4983037	8.77076e-15	1.65434e-11
E2F4	1109491	150	46	306219	89301	0	12	0	0	50	17	5518946	7.63833e-14	1.30977e-10
TRIM39	2043435	430	32	379349	110416	0	15	0	0	50	16	5521933	1.48437e-13	2.33318e-10
MRPL21	594397	303	45	156148	45320	0	13	0	0	4	1	611408	1.83742e-13	2.66595e-10
OGFOD1	523951	285	13	419210	99601	0	13	0	0	50	31	7299095	2.90323e-13	3.91148e-10
GRHPR	534559	337	36	242359	73130	0	10	0	0	50	13	6096055	4.31655e-13	5.42791e-10
MARK2	1321109	201	51	587203	166448	0	12	0	0	50	10	6001604	5.93636e-13	6.99823e-10
ZBTB12	2485614	188	36	325377	102279	0	12	1	0	29	9	2866078	1.27598e-12	1.41574e-09
FHL3	445132	232	42	211871	54796	0	10	0	0	50	11	5186050	2.0749e-12	2.17426e-09
GAS2L2	675201	196	3	621193	202292	0	14	1	0	50	16	5941555	2.32914e-12	2.19661e-09
NUPL2	509506	218	23	311884	88580	0	11	0	0	50	15	5128061	2.23865e-12	2.19661e-09
KIF3C	597475	166	40	576903	167787	0	15	0	0	50	9	6350568	3.65752e-12	3.11102e-09
RAB6C	342211	671	4	182825	53560	0	10	0	0	50	17	5674991	3.79352e-12	3.11102e-09
ZBTB3	2405109	248	44	400361	133900	0	10	1	0	50	7	5717942	3.52018e-12	3.11102e-09
ISLR2	492755	317	46	512528	180250	0	14	0	0	50	9	6392901	4.99179e-12	3.92313e-09
SERINC2	748895	262	28	336810	97026	0	13	0	0	50	23	6581597	8.49298e-12	6.40779e-09
CNOT4	579978	407	19	498211	139256	0	14	0	0	50	15	6368387	9.7351e-12	7.06244e-09
ZNF594	1391000	384	20	608215	142037	0	13	0	0	50	26	6607553	1.03555e-11	7.23427e-09
HAVCR1	138350	1207	11	265946	82297	0	11	0	0	50	25	6086064	1.1215e-11	7.55492e-09
IWS1	471209	229	30	627785	148423	0	13	1	0	50	13	5346421	2.56004e-11	1.66509e-08
EIF2A	436939	347	24	444445	115463	0	12	0	0	50	13	5478467	1.09651e-10	6.51778e-08
MARS	1347799	194	38	671251	190550	0	14	0	0	50	19	8084985	1.10576e-10	6.51778e-08
ZNF668	1398193	247	40	455775	143994	0	13	1	0	50	18	7617468	1.06691e-10	6.51778e-08
SRP19	242849	340	34	111961	28016	0	9	0	0	50	16	5235799	2.04991e-10	1.17168e-07
FAM180A	470926	386	-1	125660	38110	0	8	0	0	50	12	4802066	3.46546e-10	1.92251e-07
SLC26A10	1329939	344	52	404790	134724	0	13	0	0	50	28	7132956	3.67513e-10	1.98058e-07
DZIP1L	175494	464	8	572989	159650	0	15	2	0	25	12	2471691	3.94217e-10	2.04761e-07
HMGCS1	504216	449	20	388310	105781	0	11	1	0	50	13	5010641	4.12518e-10	2.04761e-07
XPO7	489191	222	26	834403	224231	0	14	0	0	50	18	6419372	4.10788e-10	2.04761e-07
ITSN2	380538	378	37	1303465	333926	0	15	3	0	50	15	5917041	4.35763e-10	2.10753e-07
FOXRED1	385871	426	29	358234	106193	0	9	1	0	50	18	6608995	8.05606e-10	3.79884e-07
COL7A1	1386275	212	37	2151361	723575	0	20	1	0	32	15	6246023	1.71845e-09	7.72117e-07
DCST2	1654795	214	40	564028	172628	0	10	0	0	50	21	7164474	1.76021e-09	7.72117e-07
WDR92	190719	594	5	269963	71173	0	14	0	0	50	20	5199852	1.7197e-09	7.72117e-07
HAO1	67871	715	-23	273980	79207	0	11	0	0	50	23	5983682	2.6164e-09	1.1216e-06
FUT6	1217326	294	35	258118	76838	0	9	0	0	50	9	5262785	3.12536e-09	1.31001e-06
NACC2	809002	262	46	417871	133385	0	10	1	0	50	16	5751520	4.23695e-09	1.70037e-06
PI15	149375	824	-13	193125	53148	0	9	0	0	50	21	6754843	4.21491e-09	1.70037e-06
SEMA6C	1562281	184	33	682890	232059	0	12	0	0	16	2	1446944	5.0161e-09	1.97112e-06
UBL4A	2163759	NaN	42	115051	35741	0	6	0	0	50	14	6394961	5.36219e-09	2.06411e-06
CHST6	488582	225	6	270684	97644	0	8	1	0	50	24	7035621	5.73806e-09	2.16463e-06
EDA	135563	NaN	-2	315489	97335	0	8	0	0	50	21	7316502	6.12054e-09	2.24082e-06
MTL5	712475	354	47	379555	104030	0	9	0	0	50	13	6054031	6.20946e-09	2.24082e-06
PHLPP2	451025	366	17	967273	281705	0	12	0	0	50	10	5452820	6.41949e-09	2.24082e-06
RORA	231490	883	13	515824	130604	0	11	0	0	50	22	5636675	6.42897e-09	2.24082e-06
SH3KBP1	340334	NaN	58	517369	141728	0	12	2	0	50	12	5011259	6.53404e-09	2.24082e-06
ZNF711	90533	NaN	1	573401	141625	0	10	1	0	50	18	5514105	7.17111e-09	2.41538e-06
OPN5	173532	829	-4	261929	75190	0	8	1	0	50	19	5443344	7.48581e-09	2.47715e-06
OR4N4	156689	855	-31	225467	68083	0	8	0	0	50	26	6007475	7.71134e-09	2.50778e-06
CPN2	344707	269	34	382851	124527	0	12	0	0	50	12	5047515	8.59376e-09	2.74738e-06
BLMH	516668	184	26	352363	83945	0	10	0	0	50	19	6365091	9.18065e-09	2.88609e-06
TOM1	362269	241	-24	368122	107120	0	10	0	0	50	29	6797485	1.09185e-08	3.37614e-06
CRLF1	1397040	222	33	305704	96305	0	8	0	0	50	14	6466237	1.14094e-08	3.47102e-06
CCR9	222879	519	54	272229	73233	0	9	0	0	50	11	5140627	1.16223e-08	3.47968e-06
CACNG5	284959	536	-39	276143	82297	0	8	0	0	50	22	5820015	1.37212e-08	3.98169e-06
ENPP6	256949	424	-5	327643	89816	0	7	1	0	50	8	5944542	1.36863e-08	3.98169e-06
PSEN1	474907	269	39	350612	95584	0	10	0	0	8	0	910108	1.51648e-08	4.33391e-06
CCDC36	1812695	203	45	445784	114433	0	9	0	0	50	12	5773665	1.70238e-08	4.7221e-06
MYL5	639827	489	12	160577	40273	0	6	0	0	50	9	5490827	1.67935e-08	4.7221e-06
PCOLCE	1767777	242	60	324244	103412	0	7	0	0	50	10	6338002	2.11475e-08	5.78092e-06
DNAJC8	779314	213	33	200438	45526	0	7	0	0	50	16	5312946	2.28284e-08	6.15127e-06
SPZ1	316792	617	34	322493	77044	0	7	0	0	50	10	5904887	2.9033e-08	7.71297e-06
NAALADL1	3267059	207	46	541162	167375	0	9	1	0	50	16	5926208	3.2811e-08	8.59558e-06
SLC13A2	1517567	225	24	465663	143685	0	11	3	0	17	6	1738434	3.87268e-08	1.00064e-05
MAD2L2	682357	264	32	163358	43054	0	6	0	0	50	14	6224393	4.03763e-08	1.02916e-05
IL27RA	1013197	231	32	463294	143273	0	10	0	0	50	16	6236238	4.70713e-08	1.18381e-05
WNT3	522194	254	23	260384	74572	0	7	0	0	50	11	4756540	5.07483e-08	1.25949e-05
ECE2	1453600	241	47	787744	227630	0	9	0	0	50	7	6349847	5.43056e-08	1.33028e-05
LEFTY2	923085	239	20	259560	84357	0	9	0	0	50	15	5198616	5.62254e-08	1.35964e-05
AVIL	1106109	238	40	617691	165315	0	10	3	0	50	14	5033095	5.80648e-08	1.38635e-05
IL12A	422983	616	22	190447	52427	0	7	0	0	50	18	4593903	6.60015e-08	1.55615e-05
B3GNT8	1104034	376	38	272229	97953	0	7	0	0	50	13	5089230	6.95467e-08	1.59974e-05
MLPH	468096	440	11	448256	127411	0	8	1	0	50	23	8222799	6.87234e-08	1.59974e-05
BZRAP1	810333	399	19	1337867	422815	0	15	0	0	14	1	2116444	7.07469e-08	1.60135e-05
CACNB3	1655612	214	57	362251	102176	0	8	1	0	50	10	5770163	7.13145e-08	1.60135e-05
ATP5G1	757963	239	29	101455	31106	0	7	0	0	50	24	6727548	7.35119e-08	1.63127e-05
JUNB	1937827	226	32	238136	84460	0	6	0	0	50	9	6102441	7.54407e-08	1.65461e-05
ZNF800	313691	807	-5	492546	130398	0	7	1	0	50	7	6922527	7.84816e-08	1.70152e-05
OLFML3	365516	596	7	289842	89919	0	8	0	0	50	19	6161460	8.08093e-08	1.73207e-05
MEGF9	551753	185	15	463088	138844	0	11	0	0	50	16	5767485	8.34487e-08	1.76855e-05
UGT2A1	19584	1065	-8	391915	104339	0	8	0	0	50	17	6697575	8.6895e-08	1.82113e-05
DBT	314135	495	9	361839	98880	0	9	1	0	23	7	2469528	9.5026e-08	1.96965e-05
BID	395559	280	-18	178705	51809	0	9	1	0	50	27	6721574	1.09729e-07	2.24968e-05
PIK3R1	48999	619	32	584628	144921	0	12	0	0	50	8	5838040	1.12893e-07	2.28967e-05
PFAS	870950	218	18	970672	303953	0	13	2	0	50	17	5380205	1.30071e-07	2.61001e-05
EIF3K	1496245	363	27	171186	41097	0	9	0	0	50	20	5636469	1.38915e-07	2.75812e-05
IDH1	260367	539	17	315489	79104	0	15	0	0	50	19	6652152	1.56228e-07	3.06955e-05
UGGT1	449913	419	24	1188723	303129	0	19	0	0	10	3	1506684	1.58323e-07	3.07864e-05
OR10AD1	511392	352	32	227630	67156	0	7	0	0	50	10	5418933	1.68749e-07	3.2479e-05
FAM129C	961640	206	42	529523	171598	0	8	0	0	50	13	6964345	1.72912e-07	3.29442e-05
LHX4	463883	254	13	289842	78795	0	9	1	0	50	28	6784404	1.93595e-07	3.65159e-05
LY6K	384374	412	23	162431	39655	0	6	0	0	50	12	6766585	2.06629e-07	3.85885e-05
MLST8	2179404	224	39	247406	65611	0	8	0	0	50	14	5649756	2.32909e-07	4.307e-05
FBXO24	1651125	242	60	462058	136166	0	9	1	0	46	10	4701538	2.57907e-07	4.69262e-05
GFI1B	1887171	461	34	247406	66847	0	7	0	0	50	14	5151442	2.58738e-07	4.69262e-05
SLC2A4	1782958	316	21	363487	121643	0	8	0	0	50	6	4808761	2.63677e-07	4.73665e-05
ZC3H15	269890	299	10	330733	76220	0	7	0	0	50	16	5176265	3.72753e-07	6.63289e-05
EDN1	198728	410	27	162328	40067	0	5	0	0	50	9	5959477	4.28622e-07	7.55576e-05
FRS3	429684	341	47	353187	110004	0	7	0	0	49	8	5623388	4.86175e-07	8.49096e-05
FRMD8	4112809	242	50	337943	104854	0	8	1	0	50	8	5986875	5.3835e-07	9.31593e-05
AOC2	1631295	190	28	534055	172010	0	7	0	0	50	7	6186592	6.21442e-07	0.00010656
HOXA7	356045	385	28	166963	48410	0	6	0	0	50	16	6570988	6.27909e-07	0.000106699
TMEM183A	NaN	NaN	NaN	281087	78280	0	6	0	0	50	32	11548772	6.381e-07	0.000107463
HDX	20850	NaN	-20	515103	135960	0	8	1	0	50	19	5760275	6.66584e-07	0.000111266
FOXA3	883734	203	39	244625	81988	0	6	0	0	50	15	5705170	7.08799e-07	0.000117275
SPRYD4	2793663	184	61	148732	45938	0	5	0	0	50	20	7699559	7.68438e-07	0.000126037
TOE1	994992	249	29	383881	109592	0	8	0	0	50	11	6606111	7.95549e-07	0.000129359
FAM53C	1312427	273	36	278512	89507	0	6	0	0	50	15	6505686	8.46608e-07	0.000136485
CDHR5	1774224	236	57	601623	199923	0	9	1	0	50	9	5169570	8.93595e-07	0.000142839
BRPF1	955408	348	34	897851	250084	0	12	2	0	50	19	6277541	9.89592e-07	0.000156701
MRPS21	1213150	197	38	67465	16583	0	4	0	0	50	15	6096570	1.00484e-06	0.000156701
UBE2N	380369	364	15	114330	31209	0	5	0	0	50	26	7827794	1.00524e-06	0.000156701
BANP	639210	231	31	402421	111446	0	7	0	0	50	8	5300998	1.08297e-06	0.000167435
SLC24A1	501873	240	44	351951	93009	0	6	0	0	50	10	5681789	1.09794e-06	0.000168369
DIS3L2	497951	464	30	661775	184267	0	13	1	0	50	21	6565735	1.23942e-06	0.000188533
CCDC158	539298	436	24	846763	214343	0	10	1	0	41	12	4644270	1.3949e-06	0.000210485
ATRX	548517	NaN	8	1895921	457114	0	21	5	0	50	24	6005209	1.44468e-06	0.000216265
KRTAP5-5	NaN	NaN	NaN	170980	50264	0	5	0	0	50	32	11520756	1.59622e-06	0.00023707
CORO2A	494263	272	50	391606	108974	0	7	1	0	50	12	5224675	2.20417e-06	0.000319808
FBLN1	448796	195	3	646222	173246	0	7	0	0	50	11	5847619	2.20337e-06	0.000319808
SLC5A11	280701	277	18	497902	147908	0	8	1	0	50	17	5823414	2.1755e-06	0.000319808
ABR	1346718	270	22	682684	184679	0	9	2	0	50	21	5818882	2.25777e-06	0.000325085
LATS1	431427	210	40	829253	226600	0	13	0	0	17	4	1738640	2.33634e-06	0.000333849
FKBP4	495532	443	28	346595	90949	0	7	0	0	42	12	4927211	2.36591e-06	0.000334773
OR10H3	878287	605	13	226188	67053	0	7	0	0	50	30	6099042	2.37831e-06	0.000334773
RUNDC3B	287293	839	-3	358646	94348	0	7	0	0	50	17	5698166	2.39661e-06	0.000334851
EPHB2	568787	464	29	730270	204146	0	17	3	0	9	10	1880471	2.62413e-06	0.000363943
GPC1	409918	407	20	403657	124424	0	6	0	0	50	13	6351907	2.69354e-06	0.000369949
VTI1A	232217	459	7	167787	42951	0	5	0	0	50	18	6158370	2.70666e-06	0.000369949
LEFTY1	924499	239	8	259972	84563	0	7	0	0	50	12	5407191	2.93617e-06	0.000398431
B3GALTL	183118	606	27	383572	96305	0	7	0	0	50	15	6052383	2.96512e-06	0.000398882
SLC6A12	321580	557	28	459071	128338	0	8	1	0	50	27	6886683	2.98178e-06	0.000398882
SIK2	426569	296	19	681139	195494	0	9	0	0	50	16	5986978	3.0268e-06	0.000402053
HCN3	1574928	194	45	544664	183031	0	9	1	0	50	15	6016745	3.13866e-06	0.000413996
LCA5L	339359	346	25	504391	126896	0	10	0	0	50	15	5869764	3.33816e-06	0.000437253
PPFIBP2	104307	853	12	661672	179735	0	9	0	0	45	18	5496286	3.75851e-06	0.000488917
ATP6V1C1	470948	438	47	297876	71997	0	7	0	0	50	15	7067345	3.95444e-06	0.000510881
SLC22A10	1307417	572	17	395108	118450	0	8	0	0	50	15	6150336	4.06856e-06	0.000522049
GATC	1563159	216	45	101146	30797	0	4	0	0	50	15	6430805	4.25566e-06	0.000542367
CARKD	504689	278	33	283456	90743	0	6	1	0	50	22	5955769	4.45086e-06	0.000563437
PKD2L2	946917	396	47	478847	114742	0	7	0	0	50	18	6970010	4.63126e-06	0.000582366
CYP1A2	746043	199	41	374508	112167	0	8	2	0	45	18	5124868	4.89677e-06	0.00060973
LZTS2	1020226	247	40	463706	162328	0	6	0	0	50	11	5832787	4.91352e-06	0.00060973
ARL13A	414180	NaN	45	228145	60461	0	6	0	0	50	5	4660029	5.64068e-06	0.000695389
GPR6	209151	624	13	245037	92082	0	6	0	0	50	23	7032634	5.86672e-06	0.000718559
OR4N5	371813	563	-29	219802	66332	0	7	0	0	50	20	5874605	6.17583e-06	0.000751539
CDH19	6200	1015	-45	577727	151204	0	9	0	0	50	11	5941555	6.65544e-06	0.000804711
HSPG2	481189	179	27	3200931	989727	0	21	3	0	45	14	6208428	7.08119e-06	0.000850736
TMEM59	438316	201	29	243183	65817	0	6	0	0	50	19	6683670	7.54113e-06	0.000900259
CIAO1	904852	213	43	253380	69216	0	5	0	0	50	17	6975984	7.70074e-06	0.00091353
KALRN	315141	549	32	2278463	610378	0	17	1	0	6	2	1265870	8.09718e-06	0.000954556
INO80B	1069803	343	45	253689	83430	0	6	0	0	50	15	5742765	8.53222e-06	0.000999594
PUF60	2279638	229	25	411176	122158	0	7	1	0	50	14	7866934	8.67325e-06	0.00100984
CAPN6	132204	NaN	23	483276	126690	0	12	0	0	50	14	4878492	8.92544e-06	0.00102653
PHF10	233648	447	3	382130	95275	0	8	0	0	50	23	6806755	8.91638e-06	0.00102653
MFGE8	562979	560	7	287988	80340	0	6	0	0	50	23	7132647	9.03536e-06	0.00103288
PCK1	181790	562	-4	463912	124733	0	9	0	0	50	16	5771296	9.52909e-06	0.00108276
OSR2	113665	228	33	231544	61079	0	6	0	0	50	18	5747297	1.00875e-05	0.00113256
TGM7	825765	415	44	526124	148423	0	7	0	0	50	16	7183117	1.00458e-05	0.00113256
MMEL1	323457	335	30	593898	158208	0	8	3	0	35	11	3617257	1.03201e-05	0.00115182
ATP9B	91487	731	13	864067	236591	0	15	0	0	20	7	2631547	1.11465e-05	0.00123674
FGD3	478130	463	43	537969	154809	0	6	1	0	50	16	7591718	1.17115e-05	0.00129183
GPSM3	2119974	392	28	116596	37595	0	4	0	0	50	21	6878443	1.21812e-05	0.00133582
LIMCH1	319991	391	31	828738	216918	0	8	1	0	50	13	6162490	1.47448e-05	0.00160761
TMIGD2	2127558	220	33	207957	59946	0	5	0	0	50	18	5020426	1.49147e-05	0.00161679
DOCK8	193637	462	2	1631005	436205	0	15	1	0	35	16	5055858	1.63451e-05	0.00176173
HRC	2011861	267	47	532819	122879	0	6	0	0	50	13	5970910	1.64677e-05	0.00176485
ITGA10	NaN	NaN	NaN	856136	263062	0	9	0	0	50	32	11733554	1.74338e-05	0.00185783
SLC6A6	484954	242	47	464427	129162	0	10	0	0	50	11	5295848	1.8185e-05	0.001927
GRK6	1038665	261	59	450316	117935	0	7	0	0	50	12	6771220	1.98044e-05	0.00208687
VARS	2509866	183	32	924940	284177	0	11	1	0	5	1	949763	2.0648e-05	0.00216368
TUBGCP3	273358	399	11	683714	183958	0	6	0	0	50	8	7106073	2.18063e-05	0.00227243
GRSF1	263233	553	29	356071	101558	0	8	0	0	50	21	6545650	2.28483e-05	0.00236794
C3orf30	197435	589	-3	393769	107120	0	7	0	0	50	14	5594342	2.32385e-05	0.0023822
SLC6A7	1002307	228	49	467414	139153	0	6	1	0	50	17	5754301	2.31571e-05	0.0023822
ST6GALNAC5	319154	834	-17	248333	69010	0	6	0	0	50	20	5469918	2.45133e-05	0.0024993
LMTK2	457962	375	19	1096229	314047	0	9	1	0	50	9	5481866	2.55723e-05	0.00259325
TSPAN11	315469	555	-5	189520	54590	0	5	0	0	50	13	4743768	2.6445e-05	0.00266741
KCND3	320241	623	23	475345	141419	0	7	0	0	50	21	6283515	2.67249e-05	0.00268131
CYP4F12	865205	605	21	394078	107738	0	8	1	0	50	19	6441826	2.71303e-05	0.00270757
CUX2	493539	608	39	1072745	331660	0	7	1	0	50	10	6080193	2.79848e-05	0.00277816
DAG1	1657622	236	28	623459	208369	0	7	0	0	50	10	6659156	2.8176e-05	0.00278249
BMF	884609	226	39	142449	32754	0	4	0	0	50	14	6122320	2.8878e-05	0.00283697
RGR	216056	869	-4	217021	65405	0	6	0	0	50	18	5668811	3.19715e-05	0.00312459
PPFIA3	2011861	267	47	879105	265740	0	8	1	0	50	13	5970910	3.35182e-05	0.00325887
FAM90A1	172474	438	26	330321	105678	0	7	0	0	13	3	1378037	3.4473e-05	0.00333451
PTCD2	421218	342	27	295404	76941	0	7	0	0	50	18	5920337	3.61177e-05	0.00347578
EXOSC2	505506	211	24	220935	62109	0	5	0	0	50	16	5940628	3.71115e-05	0.00355329
ROR2	457045	572	30	681345	203631	0	9	0	0	44	15	4753038	3.74908e-05	0.00356
SSTR4	199022	554	-50	268006	93833	0	9	0	0	50	26	5957005	3.75591e-05	0.00356
EFEMP2	3779084	287	42	334132	89816	0	5	0	0	50	7	5711865	3.90097e-05	0.00367901
LANCL2	752223	455	7	333102	94863	0	7	1	0	50	14	4625421	4.10858e-05	0.00385552
EGFR	423489	336	-13	977573	258118	0	21	3	0	50	14	5565193	4.17573e-05	0.00389914
ANAPC4	233480	611	44	630051	155736	0	7	1	0	50	12	4629335	4.24684e-05	0.00394601
FSTL4	599945	623	42	620987	179014	0	6	1	0	50	16	6403613	4.66708e-05	0.00431522
CNTN2	655446	431	37	763127	229072	0	7	0	0	50	9	5720826	4.69919e-05	0.00432371
GALC	83365	976	-37	533437	141728	0	7	0	0	18	4	2535345	4.9625e-05	0.00454382
NF1	462449	396	26	2147447	573916	0	22	1	0	13	3	1569102	4.99001e-05	0.00454694
RAVER1	1802015	191	21	533231	183958	0	5	1	0	50	12	7460393	5.06307e-05	0.00459133
C1orf110	334195	540	-7	226188	58401	0	5	1	0	35	6	3524557	5.18796e-05	0.00468207
DHDDS	1046693	181	33	251217	69216	0	5	0	0	50	21	5247541	5.33241e-05	0.00478952
CNTD1	1633092	190	33	243183	71070	0	4	0	0	50	10	5893969	5.38845e-05	0.00481691
CPSF3	658161	278	37	526433	130810	0	6	1	0	50	8	5884905	5.73287e-05	0.00510063
CLIP2	938020	179	51	757977	232368	0	11	0	0	50	12	5802711	6.09591e-05	0.00539817
DNAJC11	623016	259	34	421167	117111	0	5	1	0	50	10	5316139	6.42351e-05	0.0056617
FLII	925111	223	18	951308	262444	0	8	0	0	26	6	3290541	7.24909e-05	0.00635965
VCL	843223	125	52	836978	241741	0	7	1	0	50	13	6923763	7.52149e-05	0.00656807
AMBN	262055	689	14	336604	94142	0	5	0	0	50	17	5625448	7.5783e-05	0.00658015
ZEB2	56402	621	16	904855	232574	0	18	1	0	4	1	514794	7.6051e-05	0.00658015
SUSD3	504920	448	61	185503	57371	0	5	1	0	29	10	3117604	7.69043e-05	0.0066236
CELA2B	636573	188	34	202395	57783	0	5	0	0	50	18	5937023	7.80612e-05	0.00669269
RGS9	391807	516	-16	526742	137608	0	9	0	0	50	23	7509936	8.17281e-05	0.00697537
PRR21	315906	569	21	264401	96820	0	12	1	0	35	16	4475144	8.79884e-05	0.00747584
PTH2R	221399	671	0	415399	110210	0	7	1	0	50	20	5533057	8.96185e-05	0.0075802
PIWIL3	399624	395	-4	666513	176748	0	8	1	0	50	11	5424083	9.33971e-05	0.00786454
TMEM45B	632501	231	-2	206515	55517	0	4	0	0	50	16	5979356	9.43606e-05	0.00791035
GIMAP8	557261	584	38	488941	133385	0	7	1	0	50	17	6950234	0.000103025	0.00859845
CIDEA	428253	350	20	193537	59843	0	5	0	0	50	13	6091008	0.000114017	0.00947395
PLEC	2478735	247	25	3483151	1114151	0	23	7	0	39	15	7766509	0.000119244	0.00986481
KIAA1407	438696	487	29	713996	174379	0	7	0	0	50	19	6542045	0.000120424	0.00991895
MYO9B	945446	330	36	1593204	459174	0	12	2	0	50	21	7733755	0.000124457	0.0102066
ITPRIP	293891	376	8	390370	118862	0	7	0	0	16	3	1509053	0.000125139	0.0102181
KCNJ3	15788	1135	7	364208	103618	0	8	0	0	8	2	1164518	0.000128468	0.0104447
VKORC1L1	404213	365	30	127102	40067	0	3	0	0	50	10	5854005	0.000130626	0.0105746
ICAM5	1802015	191	21	644059	226394	0	5	2	0	50	12	7460393	0.000135215	0.0108993
ZNF329	1308496	619	-64	400361	103309	0	6	0	0	50	35	9035160	0.000146558	0.0117633
FAM169A	424900	581	31	504391	132458	0	6	0	0	50	18	6749590	0.000150538	0.0119828
RFPL3	413546	556	-16	229278	66744	0	5	0	0	50	12	6409690	0.000150563	0.0119828
ALK	202198	882	19	1187487	349788	0	14	3	0	50	27	6180000	0.00015268	0.0121002
SP4	105280	643	26	561762	172113	0	7	3	0	30	16	3846432	0.000155432	0.0122667
STIL	321135	366	6	959342	255337	0	10	0	0	42	7	4722962	0.000158016	0.0124188
MUC20	907437	365	47	374508	130089	0	7	0	0	18	9	3367379	0.000161907	0.0126194
ZNF512	1192074	306	43	432394	110828	0	12	3	0	3	3	377289	0.000161813	0.0126194
TSPAN31	1160849	344	39	158105	43672	0	5	0	0	50	15	5837319	0.000168238	0.0130589
CRYBA2	922162	386	35	148835	40273	0	4	0	0	50	13	5380514	0.000180714	0.0139698
PPOX	728669	234	37	345977	112579	0	4	0	0	50	12	6518046	0.000190536	0.014669
ARNT	1787393	188	33	594207	164079	0	5	1	0	50	12	5949177	0.000193258	0.014818
LAMB3	211663	300	4	865406	249157	0	13	2	0	50	18	5693016	0.00021642	0.0165268
RB1	349930	450	41	711524	181795	0	8	1	0	50	27	6511660	0.00022912	0.017426
CSF2RA	NaN	NaN	NaN	390988	95687	0	5	1	0	31	11	5149794	0.000235183	0.0178154
TSHZ3	8215	1022	-74	782491	222377	0	7	1	0	50	21	4628305	0.00023989	0.0180993
SNRK	153482	399	30	556715	158311	0	5	0	0	50	16	6786773	0.000241449	0.0181443
AMPD2	989433	201	29	657758	190447	0	6	2	0	50	26	6813244	0.000245436	0.0181546
MGST3	321831	408	0	115154	32857	0	3	0	0	50	18	6333470	0.00024364	0.0181546
MPI	764533	195	46	312708	89610	0	4	0	0	50	14	6228616	0.000245149	0.0181546
TOPBP1	406166	396	37	1144021	301172	0	9	1	0	24	13	3581104	0.000243555	0.0181546
EDN2	220093	381	32	130501	40994	0	3	0	0	50	15	6175571	0.000262832	0.0193653
NWD1	947233	293	35	1028043	316107	0	14	1	0	50	22	7296623	0.000271564	0.0199309
ADAMTS9	90552	783	-10	1463630	379864	0	15	2	0	50	31	8163574	0.000301319	0.022029
ALDOC	1651143	225	31	268006	80237	0	5	0	0	50	9	6252203	0.000315622	0.0228972
ASAP2	661229	340	34	764157	202704	0	6	1	0	50	17	8371943	0.000314535	0.0228972
KRT7	742854	178	53	343196	102382	0	4	0	0	50	4	5546653	0.000319832	0.0231137
PCDHGC5	665835	568	9	700091	233089	0	13	1	0	50	24	7193520	0.000324951	0.023394
THRB	370625	518	-12	349067	89095	0	4	1	0	50	15	6678005	0.000328513	0.0235605
LAD1	857879	209	26	376156	115154	0	12	5	0	5	5	367607	0.000329852	0.0235669
ETV5	780547	397	36	384705	103824	0	5	0	0	50	21	6977014	0.00034312	0.0244224
GJD4	153189	598	-2	255543	89610	0	4	0	0	50	22	6121908	0.000350687	0.0248671
PTCD3	971062	420	46	538793	130501	0	7	1	0	50	25	7471208	0.000366531	0.0258933
STYK1	408572	432	0	314459	88786	0	5	0	0	50	16	6011595	0.000377331	0.0265568
KDM6B	2148615	337	24	1187590	397271	0	11	2	0	50	23	8099920	0.000380674	0.0266631
SEMA3F	905995	196	40	579478	171392	0	5	0	0	35	10	4489667	0.000381669	0.0266631
THBS2	172423	720	-32	884461	228866	0	9	2	0	50	36	7193108	0.000395942	0.0275581
SLIT1	1008851	470	26	1147626	319815	0	14	1	0	20	9	3563800	0.000417839	0.0289753
NUP93	706254	143	26	618103	167993	0	5	1	0	50	15	6021792	0.000425418	0.0293928
RNF40	1632278	158	61	736450	215888	0	5	0	0	50	9	6812420	0.000429324	0.0295544
NR1H3	1274054	198	38	332278	94142	0	5	1	0	50	15	5324482	0.000434761	0.0298199
NPBWR2	1032302	312	51	228866	80443	0	4	0	0	50	23	6030650	0.000437568	0.0299037
ZNF277	169396	550	-8	352054	79619	0	4	1	0	50	16	6418445	0.000457878	0.0311787
RAB21	260669	431	-3	171289	45629	0	3	0	0	50	12	5822281	0.000464968	0.0315476
SAP130	541058	248	36	780328	249260	0	6	0	0	15	3	2261468	0.000477546	0.0322848
UBR4	787493	414	33	3853024	1082942	0	17	1	0	10	6	2342838	0.000480955	0.0323992
COCH	428678	454	11	410558	113815	0	4	1	0	50	13	6403201	0.00048476	0.0325393
RERGL	21334	1070	-35	156663	39861	0	5	0	0	50	33	6462735	0.000490035	0.0327767
FAM63A	1621279	172	30	381821	110725	0	4	0	0	50	9	5608762	0.000502044	0.0334613
JARID2	86503	782	34	915567	261414	0	12	1	0	42	20	5982137	0.000504629	0.0335152
VWCE	1124603	480	43	692366	217330	0	7	0	0	33	23	5685085	0.00053364	0.0353176
ROMO1	1423559	169	53	59534	17098	0	2	0	0	50	9	5394213	0.000558148	0.0368104
PRSS45	298503	495	41	169332	46659	0	8	0	0	50	18	5489282	0.00056823	0.0373448
KCNS2	440962	550	28	343608	100734	0	6	1	0	50	26	6037963	0.000597761	0.0391492
SRRT	1339207	433	48	662702	173761	0	7	0	0	33	12	4636442	0.000641326	0.041857
TMEM116	816439	317	43	185812	50882	0	4	0	0	50	16	6083077	0.000655704	0.0426479
DDR2	322980	293	9	640969	172319	0	6	1	0	50	22	6535762	0.00067995	0.0440729
IVD	880617	184	45	319609	89816	0	4	0	0	50	20	6061344	0.000696112	0.044966
ABCG8	501561	480	30	498314	141934	0	7	0	0	50	23	7084340	0.000700037	0.0450652
PTPRN2	248205	792	-33	743763	225261	0	7	1	0	50	25	6825810	0.000714388	0.0457275
ZNF511	386585	472	13	189211	52736	0	3	0	0	50	12	5703419	0.000715174	0.0457275
CDC27	955548	395	18	627888	164697	0	5	0	0	50	8	6306999	0.000728399	0.0464157
TP53BP1	794398	368	43	1460746	406232	0	7	1	0	50	13	7384585	0.000734215	0.0466289
CD163L1	931883	567	13	1080779	291181	0	9	3	0	50	29	5951340	0.000760677	0.0479863
FIBP	3779084	287	42	274392	75087	0	3	0	0	50	7	5711865	0.000759688	0.0479863
LGMN	423482	499	48	332999	85387	0	5	0	0	8	2	1228481	0.000775891	0.0487829
GDPD5	567353	205	40	446402	133900	0	6	0	0	50	9	5693531	0.000788976	0.0494407
In bold are significantly mutated genes enriched in the IO-like subtype

## Sheet: IA_GBMs
The significantly mutated genes in the IA-like GBMs
gene	expr	reptime	hic	N_nonsilent	N_silent	N_noncoding	n_nonsilent	n_silent	n_noncoding	nnei	x	X	p	q
ATP5G1	757963	239	29	223595	68554	0	10	0	0	50	18	14826732	0	0
BID	395559	280	-18	393845	114181	0	19	0	0	50	17	14813566	0	0
BUD31	1327454	288	60	248792	58339	0	14	0	0	50	13	10982033	0	0
CHMP1B	NaN	NaN	NaN	321886	86714	0	13	0	0	50	28	25366342	0	0
CIAO1	904852	213	43	558420	152544	0	14	0	0	50	9	15374256	0	0
DNAJC8	779314	213	33	441742	100334	0	12	0	0	50	8	11709114	0	0
EDA	135563	NaN	-2	695301	214515	0	17	1	0	50	18	16124718	0	0
EDN1	198728	410	27	357752	88303	0	11	0	0	50	12	13133993	0	0
EIF3K	1496245	363	27	377274	90573	0	20	0	0	50	11	12422121	0	0
FAM180A	470926	386	-1	276940	83990	0	9	0	0	50	7	10583194	0	0
HOXA7	356045	385	28	367967	106690	0	10	0	0	50	11	14481692	0	0
INO80B	1069803	343	45	559101	183870	0	8	0	0	50	6	12656385	0	0
MRPL21	594397	303	45	344132	99880	0	13	0	0	50	11	12848881	0	0
MRPS21	1213150	197	38	148685	36547	0	5	0	0	50	9	13436130	0	0
NF1	462449	396	26	4732723	1264844	0	54	1	0	1	1	1396504	0	0
PI15	149375	824	-13	425625	117132	0	14	0	0	50	22	14886887	0	0
PIK3R1	48999	619	32	1288452	319389	0	22	0	0	50	7	12866360	0	0
RAB38	149319	616	-15	347764	92162	0	6	0	0	50	11	15564255	0	0
RFPL3	413546	556	-16	505302	147096	0	11	0	0	50	15	14126210	0	0
SEMA6C	1562281	184	33	1505010	511431	0	22	0	0	50	6	13367576	0	0
SOSTDC1	291856	699	-19	334371	91254	0	17	0	0	50	20	13104937	0	0
SRP19	242849	340	34	246749	61744	0	9	0	0	50	10	11539091	0	0
TMED6	1202748	125	20	395888	106009	0	13	0	0	50	13	11484838	0	0
WDR92	190719	594	5	594967	156857	0	23	0	0	50	12	11459868	0	0
ZBTB12	2485614	188	36	717093	225411	0	16	0	0	50	11	13562342	0	0
ZNF511	386585	472	13	416999	116224	0	12	0	0	50	7	12569671	0	0
PTCD2	421218	342	27	651036	169569	0	18	1	0	40	6	9806627	1.11022e-16	7.75594e-14
OGFOD1	523951	285	13	923890	219509	0	23	0	0	50	11	16086355	8.88178e-16	5.98315e-13
TP53	2069567	213	34	701203	193631	0	41	0	0	50	13	11764275	9.99201e-16	6.49894e-13
PTEN	259678	300	34	687356	159808	0	65	0	0	50	13	11629210	1.33227e-15	8.37641e-13
BZRAP1	810333	399	19	2948503	931835	0	24	1	0	50	8	14657390	1.44329e-15	8.78172e-13
SLC26A3	511053	515	19	1259623	357752	0	26	0	0	43	11	9527644	1.77636e-15	1.01532e-12
SLC6A14	82720	NaN	4	1071440	277621	0	22	0	0	50	16	17036804	1.77636e-15	1.01532e-12
ARHGAP5	153921	392	1	2448649	635600	0	145	1	0	38	12	13090182	2.10942e-15	1.17023e-12
MARK2	1321109	201	51	1294127	366832	0	25	1	0	50	14	13226836	2.22045e-15	1.19663e-12
IWS1	471209	229	30	1383565	327107	0	24	0	0	50	7	11782889	2.33147e-15	1.22156e-12
SLC24A1	501873	240	44	775659	204981	0	15	0	0	50	8	12522001	2.66453e-15	1.35834e-12
CHST6	488582	225	6	596556	215196	0	15	0	0	50	14	15505689	3.10862e-15	1.50346e-12
FHL3	445132	232	42	466939	120764	0	13	0	0	50	5	11429450	3.10862e-15	1.50346e-12
KIF3C	597475	166	40	1271427	369783	0	16	0	0	50	7	13995912	4.77396e-15	2.25116e-12
LAMB3	211663	300	4	1907254	549113	0	31	1	0	27	5	6326944	6.10623e-15	2.80916e-12
OR10H3	878287	605	13	498492	147777	0	16	0	0	50	22	13441578	1.35447e-14	6.08287e-12
GRSF1	263233	553	29	784739	223822	0	14	1	0	47	10	12692478	3.17524e-14	1.39282e-11
RB1	349930	450	41	1568116	400655	0	27	0	0	4	0	1234199	4.26326e-14	1.78697e-11
TOM1	362269	241	-24	811298	236080	0	16	2	0	39	13	10088561	4.17444e-14	1.78697e-11
DOCK8	193637	462	2	3594545	961345	0	32	2	0	50	11	14743423	5.30687e-14	2.17605e-11
EGFR	423489	336	-13	2154457	568862	0	81	6	0	8	6	2204170	8.69305e-14	3.48869e-11
EPHB2	568787	464	29	1609430	449914	0	21	0	0	50	13	15868435	1.02141e-13	4.0137e-11
ST6GALNAC5	319154	834	-17	547297	152090	0	14	0	0	50	17	12055062	1.63536e-13	6.29513e-11
FAM90A1	172474	438	26	727989	232902	0	14	1	0	50	11	13014591	2.08722e-13	7.87383e-11
COL7A1	1386275	212	37	4741349	1594675	0	26	0	0	38	7	15068941	2.63234e-13	9.73552e-11
E2F4	1109491	150	46	674871	196809	0	12	0	0	50	6	12163114	3.90243e-13	1.41553e-10
SFRP4	100826	683	10	571359	151182	0	13	0	0	50	20	16983232	4.0401e-13	1.43782e-10
MARS	1347799	194	38	1479359	419950	0	15	0	0	50	9	17818365	4.18776e-13	1.46277e-10
FOXA3	883734	203	39	539125	180692	0	13	0	0	50	13	12573530	4.65405e-13	1.59609e-10
PSEN1	474907	269	39	772708	210656	0	15	0	0	50	9	11052630	5.08482e-13	1.71268e-10
CDHR5	1774224	236	57	1325907	440607	0	17	0	0	50	9	11393130	5.41678e-13	1.79248e-10
CACNA1D	514645	578	42	3686253	975873	0	27	0	0	38	12	10083113	5.67879e-13	1.84678e-10
LANCL2	752223	455	7	734118	209067	0	15	0	0	50	9	10193889	5.80203e-13	1.85488e-10
IL12A	422983	616	22	419723	115543	0	12	0	0	50	9	10124427	6.0496e-13	1.88126e-10
MAD2L2	682357	264	32	360022	94886	0	11	0	0	50	13	13717837	6.08402e-13	1.88126e-10
ITSN2	380538	378	37	2872685	735934	0	19	1	0	50	9	13040469	6.54698e-13	1.99176e-10
CYP4F12	865205	605	21	868502	237442	0	16	0	0	50	16	14197034	7.21978e-13	2.16158e-10
SLIT1	1008851	470	26	2529234	704835	0	26	1	0	34	9	12120438	8.02913e-13	2.36634e-10
MEGF9	551753	185	15	1020592	305996	0	18	0	0	50	10	12710865	8.44436e-13	2.45042e-10
GAS2L2	675201	196	3	1369037	445828	0	20	2	0	50	13	13094495	1.02829e-12	2.93872e-10
CDAN1	610808	453	26	1960826	621526	0	16	0	0	50	7	12942632	1.10079e-12	3.09896e-10
PIK3CA	401889	613	11	1791938	446509	0	26	0	0	50	9	13922818	1.34826e-12	3.73982e-10
HRC	2011861	267	47	1174271	270811	0	12	0	0	50	5	13159190	2.73026e-12	7.4635e-10
FOXRED1	385871	426	29	789506	234037	0	14	0	0	50	19	14565455	3.1104e-12	8.3812e-10
KCNJ3	15788	1135	7	802672	228362	0	14	1	0	50	14	14204979	4.69158e-12	1.24638e-09
TRIM39	2043435	430	32	836041	243344	0	14	0	0	50	9	12169697	7.31104e-12	1.90021e-09
VARS	2509866	183	32	2038460	626293	0	16	1	0	50	11	14324381	7.35423e-12	1.90021e-09
CORO2A	494263	272	50	863054	240166	0	11	0	0	50	5	11514575	8.23686e-12	2.09951e-09
GRHPR	534559	337	36	534131	161170	0	12	0	0	50	14	13434995	9.07385e-12	2.28201e-09
ACSM4	1157790	439	27	959302	260369	0	14	1	0	50	8	13162368	9.94871e-12	2.43705e-09
SLC5A3	823351	574	88	1132503	336414	0	13	0	0	21	2	4951778	9.91562e-12	2.43705e-09
C1orf110	334195	540	-7	498492	128709	0	10	0	0	50	7	10768199	1.811e-11	4.37936e-09
BRPF1	955408	348	34	1978759	551156	0	15	0	0	23	2	6884456	2.0823e-11	4.89151e-09
PLA2G2A	490325	466	25	244252	60155	0	13	1	0	3	7	2113143	2.10059e-11	4.89151e-09
TGM7	825765	415	44	1159516	327107	0	12	0	0	50	9	15830753	2.07296e-11	4.89151e-09
DNMT3B	675780	173	42	1436683	392483	0	14	0	0	50	9	15060996	2.36013e-11	5.42888e-09
SYNGAP1	1419781	236	31	2140156	654668	0	18	1	0	50	7	12842525	2.66277e-11	6.05122e-09
ZBTB3	2405109	248	44	882349	295100	0	14	0	0	50	18	12601678	3.09739e-11	6.95511e-09
LAD1	857879	209	26	829004	253786	0	11	1	0	50	6	10701688	3.19043e-11	7.07974e-09
DIAPH1	696745	502	14	2099296	574991	0	16	1	0	50	12	14335731	3.46393e-11	7.59728e-09
CDC16	612511	283	46	1061906	255829	0	14	0	0	13	3	4088724	3.63185e-11	7.87402e-09
PCOLCE	1767777	242	60	714596	227908	0	11	1	0	50	11	13968218	4.8043e-11	1.02976e-08
RAB6C	342211	671	4	402925	118040	0	14	1	0	32	21	8415117	5.76956e-11	1.22276e-08
LEFTY1	924499	239	8	572948	186367	0	12	0	0	50	13	11916819	6.31039e-11	1.32252e-08
LEFTY2	923085	239	20	572040	185913	0	11	1	0	50	6	11457144	6.53394e-11	1.35432e-08
RORA	231490	883	13	1136816	287836	0	14	0	0	50	14	12422575	6.72774e-11	1.37933e-08
NR1H3	1274054	198	38	732302	207478	0	11	0	0	50	9	11734538	7.23974e-11	1.46834e-08
KCND3	320241	623	23	1047605	311671	0	15	0	0	50	20	13848135	7.46129e-11	1.49718e-08
PFAS	870950	218	18	2139248	669877	0	20	0	0	50	8	11857345	7.89815e-11	1.56816e-08
TNC	194891	374	0	3551188	1018322	0	24	2	0	45	11	14923434	1.00132e-10	1.96739e-08
ATG2B	327434	501	14	3428835	930246	0	15	0	0	23	1	6631805	1.6972e-10	3.30027e-08
FUT6	1217326	294	35	568862	169342	0	13	0	0	50	22	11598565	2.19493e-10	4.22457e-08
LHX4	463883	254	13	638778	173655	0	9	0	0	50	7	14952036	2.50361e-10	4.77001e-08
GPC1	409918	407	20	889613	274216	0	12	1	0	50	15	13998863	2.85373e-10	5.38271e-08
DZIP1L	175494	464	8	1262801	351850	0	13	0	0	32	4	7564321	3.02485e-10	5.64897e-08
TTBK2	611976	453	31	2006226	575445	0	14	3	0	41	8	12049387	3.37423e-10	6.23968e-08
SERINC2	748895	262	28	742290	213834	0	14	0	0	50	22	14505073	4.52461e-10	8.28574e-08
SSTR4	199022	554	-50	590654	206797	0	16	0	0	50	17	13128545	5.00457e-10	9.07656e-08
ANKRD52	2878071	171	46	1749262	525959	0	15	0	0	11	1	3352109	5.93836e-10	1.06675e-07
MLST8	2179404	224	39	545254	144599	0	10	0	0	50	13	12451404	6.36163e-10	1.13201e-07
ATP6V1C1	470948	438	47	656484	158673	0	12	0	0	50	20	15575605	7.10039e-10	1.25166e-07
CNOT4	579978	407	19	1097999	306904	0	12	0	0	50	13	14035183	7.56489e-10	1.32119e-07
MFGE8	562979	560	7	634692	177060	0	12	0	0	15	7	4915231	8.51872e-10	1.47413e-07
FGD3	478130	463	43	1185621	341181	0	13	1	0	50	15	16731262	8.91253e-10	1.52826e-07
ZC3H3	2168942	235	34	1477997	492136	0	13	1	0	50	13	14498036	9.63761e-10	1.6377e-07
MMEL1	323457	335	30	1308882	348672	0	15	1	0	50	12	12840255	1.20732e-09	2.03326e-07
JAG1	165910	431	-28	2055712	502805	0	17	0	0	28	11	10731198	1.4561e-09	2.43054e-07
PANX3	171574	746	-1	620164	190907	0	10	0	0	50	12	16711286	1.53996e-09	2.54795e-07
ANAPC4	233480	611	44	1388559	343224	0	12	0	0	38	6	8710217	1.86919e-09	3.06579e-07
EIF2A	436939	347	24	979505	254467	0	12	0	0	50	14	12073903	1.90244e-09	3.09343e-07
OSR2	113665	228	33	510296	134611	0	10	0	0	50	17	12666373	2.12648e-09	3.42817e-07
CACNG5	284959	536	-39	608587	181373	0	10	0	0	50	14	12826635	2.22993e-09	3.56448e-07
NLN	407983	149	33	1173817	299186	0	10	0	0	50	5	11337742	2.3441e-09	3.71549e-07
CCDC36	1812695	203	45	982456	252197	0	10	0	0	50	8	12724485	2.7112e-09	4.26155e-07
B3GNT8	1104034	376	38	599961	215877	0	10	1	0	50	11	11216070	3.09351e-09	4.82231e-07
ERLIN1	1070291	198	25	592016	150955	0	11	0	0	50	14	12524498	3.33188e-09	5.15131e-07
CPSF3	658161	278	37	1160197	288290	0	11	0	0	50	10	12969645	3.67416e-09	5.63431e-07
MLPH	468096	440	11	987904	280799	0	11	1	0	50	18	18122091	3.88832e-09	5.91464e-07
MTL5	712475	354	47	836495	229270	0	10	0	0	50	11	13342379	3.99886e-09	6.03411e-07
ZNF711	90533	NaN	1	1263709	312125	0	12	0	0	50	10	12152445	4.61198e-09	6.90406e-07
ABCG8	501561	480	30	1098226	312806	0	12	0	0	50	9	15613060	4.74712e-09	7.05041e-07
GFI1B	1887171	461	34	545254	147323	0	9	0	0	50	8	11353178	4.86632e-09	7.17097e-07
NPY2R	49938	944	-5	602912	180238	0	10	0	0	50	13	12771474	5.39014e-09	7.88131e-07
WRAP53	2068255	213	31	888251	264001	0	12	0	0	50	15	12058240	6.08677e-09	8.83144e-07
HMGCS1	504216	449	20	855790	233129	0	12	0	0	50	13	11042869	6.82183e-09	9.82239e-07
TNPO2	1959466	226	29	1498881	402471	0	14	1	0	50	17	14939324	9.39855e-09	1.343e-06
LZTS2	1020226	247	40	1021954	357752	0	9	0	0	50	6	12854783	9.54597e-09	1.3538e-06
NPBWR2	1032302	312	51	504394	177287	0	10	0	0	50	12	13290850	1.12685e-08	1.57779e-06
QTRT1	2174644	224	32	653760	198852	0	10	0	0	50	13	15269836	1.12926e-08	1.57779e-06
OR4N5	371813	563	-29	484418	146188	0	10	0	0	50	16	12946945	1.16148e-08	1.61087e-06
DDX24	200295	605	47	1390829	387943	0	13	0	0	50	11	12271166	1.1839e-08	1.62999e-06
ROR2	457045	572	30	1501605	448779	0	12	1	0	50	8	11483703	1.20825e-08	1.65145e-06
LATS1	431427	210	40	1827577	499400	0	12	0	0	50	6	12170832	1.4489e-08	1.96613e-06
BEND7	241076	532	25	786782	223822	0	11	0	0	50	18	12009208	1.52179e-08	2.05029e-06
FAM169A	424900	581	31	1111619	291922	0	10	0	0	50	11	14875310	1.56577e-08	2.09457e-06
TOE1	994992	249	29	846029	241528	0	11	1	0	41	8	11253979	1.71889e-08	2.28321e-06
SLC26A10	1329939	344	52	892110	296916	0	13	0	0	50	27	15720204	1.87964e-08	2.47928e-06
FCGBP	1312608	522	29	8498880	2642280	0	42	7	0	50	16	15606023	1.96079e-08	2.56836e-06
SLC27A2	308506	282	1	1006972	286247	0	13	0	0	50	15	17459478	2.08905e-08	2.71749e-06
CYP11B2	447193	438	36	813341	239485	0	9	0	0	50	7	13311053	2.18355e-08	2.82097e-06
PCYOX1	669606	164	36	823329	225411	0	9	0	0	50	10	13752114	2.22257e-08	2.85184e-06
ALDOC	1651143	225	31	590654	176833	0	8	0	0	50	10	13779127	2.3301e-08	2.96962e-06
OLFML3	365516	596	7	638778	198171	0	8	0	0	50	9	13579140	2.50448e-08	3.17043e-06
BRAP	591444	191	32	990628	250835	0	10	0	0	50	11	12406231	2.75444e-08	3.44067e-06
CGN	1385164	176	31	1939942	574310	0	12	0	0	50	9	14591106	2.74523e-08	3.44067e-06
DLX4	1160590	191	12	407692	134384	0	7	0	0	50	6	10541653	2.81729e-08	3.49604e-06
ZEB2	56402	621	16	1994195	512566	0	17	0	0	25	7	5963517	2.84891e-08	3.51216e-06
TUFM	1146511	221	56	729124	227000	0	8	0	0	50	15	17489896	2.8978e-08	3.54924e-06
ZNF790	352375	976	-36	1065992	246295	0	12	0	0	50	21	13834742	2.96517e-08	3.60832e-06
MAN2A1	181420	913	10	1903395	493044	0	12	0	0	50	11	14166162	3.19929e-08	3.86827e-06
NACC2	809002	262	46	920939	293965	0	10	0	0	50	10	12675680	3.28369e-08	3.94502e-06
TMPRSS9	1553941	267	33	1667996	540487	0	10	0	0	50	3	11225377	3.61597e-08	4.31674e-06
SLC6A12	321580	557	28	1011739	282842	0	10	0	0	50	14	15177447	4.07548e-08	4.8347e-06
ANKRD55	248990	402	45	1008107	278302	0	13	0	0	50	17	12645489	4.68072e-08	5.51799e-06
RASGRP4	1459788	221	4	1094140	326426	0	13	1	0	50	5	12427115	4.89214e-08	5.7314e-06
NEIL1	814680	296	43	631968	191361	0	7	1	0	50	5	12641176	5.29716e-08	6.16759e-06
MAP3K15	222229	NaN	38	2169666	591108	0	12	0	0	19	2	5683172	5.61162e-08	6.49365e-06
TMEM8A	1549307	207	37	1222849	387035	0	8	0	0	50	6	16550343	6.53448e-08	7.51545e-06
DOLK	1517799	203	29	818789	282388	0	7	0	0	50	3	12165384	7.12866e-08	8.14914e-06
NUPL2	509506	218	23	687356	195220	0	11	1	0	50	15	11301649	7.79283e-08	8.85472e-06
C19orf26	2214581	234	29	700976	236080	0	8	0	0	50	7	13062488	7.92135e-08	8.94686e-06
ABCA2	1951939	202	40	3995200	1223984	0	13	1	0	50	4	13640657	8.82214e-08	9.90495e-06
GPR146	765060	346	34	506437	177287	0	7	0	0	50	11	13301746	1.03413e-07	1.15419e-05
ZP4	14616	1051	-30	882803	253786	0	16	2	0	11	7	2621169	1.05769e-07	1.17354e-05
FSTL4	599945	623	42	1368583	394526	0	14	0	0	50	17	14112817	1.10291e-07	1.21655e-05
UGT2A1	19584	1065	-8	863735	229951	0	12	0	0	50	21	14760675	1.11849e-07	1.22657e-05
CCDC158	539298	436	24	1866167	472387	0	13	0	0	13	1	2905373	1.15538e-07	1.25969e-05
TIFA	182788	351	37	305088	75591	0	7	0	0	50	11	12736516	1.17371e-07	1.27233e-05
UGGT1	449913	419	24	2619807	668061	0	15	0	0	12	2	4498686	1.19085e-07	1.28353e-05
SYNPO	1119691	198	51	1764017	605863	0	12	0	0	50	14	13713751	1.4009e-07	1.50135e-05
POLR3E	483001	235	50	1184032	318935	0	9	0	0	50	7	11626940	1.43171e-07	1.52571e-05
MPDU1	1957426	194	24	397931	125077	0	8	0	0	50	24	14012483	1.48995e-07	1.57885e-05
IL27RA	1013197	231	32	1021046	315757	0	10	0	0	50	13	13743942	1.56637e-07	1.65056e-05
CCDC151	1255985	265	32	978597	271719	0	15	3	0	13	10	3335311	1.62675e-07	1.70296e-05
NPHS1	1060028	321	47	1988066	625612	0	13	1	0	50	9	12304989	1.63417e-07	1.70296e-05
FMN1	238197	520	5	1947660	541395	0	16	1	0	9	3	3707364	1.69593e-07	1.75762e-05
KRT24	953708	269	13	846029	249019	0	9	0	0	50	13	12830494	1.92132e-07	1.98033e-05
NUP93	706254	143	26	1362227	370237	0	10	1	0	50	11	13271328	2.31399e-07	2.37209e-05
CYP1A2	746043	199	41	825372	247203	0	9	1	0	50	15	13992280	2.4386e-07	2.4793e-05
MOCS3	386595	367	36	697344	245841	0	8	0	0	50	6	13650418	2.44486e-07	2.4793e-05
SNX19	130522	523	7	1572429	483510	0	12	0	0	15	3	4275318	2.5676e-07	2.58985e-05
PHLPP2	451025	366	17	2131757	620845	0	13	0	0	22	3	6702629	2.60985e-07	2.61845e-05
PPFIBP2	104307	853	12	1458248	396115	0	13	0	0	33	12	9755098	3.34787e-07	3.34113e-05
BICD1	387398	460	23	1592632	427214	0	9	0	0	41	8	15127961	3.41287e-07	3.38808e-05
JPH2	526607	344	21	1088919	357525	0	12	1	0	50	16	14423126	3.48634e-07	3.4429e-05
COG7	521590	611	28	1269157	349580	0	10	0	0	15	5	6551220	3.88358e-07	3.81521e-05
VCX	43100	NaN	-9	335733	89892	0	7	1	0	14	3	3970230	4.05972e-07	3.96759e-05
PPP1R12C	1036976	266	-1	1258261	399974	0	10	1	0	50	9	9399616	4.35194e-07	4.23125e-05
AOC2	1631295	190	28	1176995	379090	0	9	0	0	50	11	13634528	4.67832e-07	4.52525e-05
CAPN6	132204	NaN	23	1065084	279210	0	11	0	0	50	8	10751628	4.79396e-07	4.61345e-05
GIMAP8	557261	584	38	1077569	293965	0	10	1	0	50	20	15317506	5.66463e-07	5.42367e-05
GPR162	2822601	232	32	911405	311671	0	9	0	0	16	1	4796056	5.78065e-07	5.5068e-05
SLC13A2	1517567	225	24	1026267	316665	0	11	2	0	17	5	3831306	5.96707e-07	5.65582e-05
ZNF311	143617	569	25	1103901	272400	0	9	0	0	21	4	6157375	6.02882e-07	5.68578e-05
CPN2	344707	269	34	843759	274443	0	17	2	0	25	12	6150111	6.74005e-07	6.32491e-05
GPR107	622734	222	29	1008561	271038	0	10	0	0	50	11	13551446	7.92251e-07	7.39774e-05
ZNF416	459366	828	-31	974057	249700	0	9	1	0	50	11	10492394	8.08265e-07	7.51009e-05
TUBGCP3	273358	399	11	1506826	405422	0	10	0	0	50	10	15660957	9.57666e-07	8.85466e-05
CHST14	888588	192	47	574083	196128	0	7	0	0	50	12	13322403	1.04166e-06	9.5843e-05
RUNDC3B	287293	839	-3	790414	207932	0	10	1	0	50	18	12558094	1.05697e-06	9.67792e-05
MFSD6	651647	371	30	1265071	369329	0	9	0	0	50	7	12807113	1.12821e-06	0.000102803
GDPD2	270766	NaN	38	964296	286701	0	8	0	0	50	7	11676426	1.16192e-06	0.000105366
PLEC	2478735	247	25	7676459	2455459	0	20	3	0	48	10	18964034	1.18208e-06	0.000106681
CARKD	504689	278	33	624704	199987	0	7	0	0	50	8	13125821	1.27149e-06	0.000114204
PTPN14	464456	404	-8	1938353	535039	0	14	0	0	50	14	13128318	1.30862e-06	0.000116982
DIRC2	423454	412	37	759769	240620	0	7	0	0	50	7	13759151	1.31592e-06	0.000117079
GPR137	1613996	257	65	873496	267860	0	9	0	0	50	10	13597300	1.46196e-06	0.000128857
KAT2B	102581	583	4	1373123	375004	0	8	0	0	50	8	14970423	1.45949e-06	0.000128857
SUSD3	504920	448	61	408827	126439	0	8	1	0	20	4	4251029	1.47497e-06	0.000129399
AMPD2	989433	201	29	1449622	419723	0	9	0	0	50	10	15015596	1.7464e-06	0.000152176
LCP1	400791	682	47	1050102	273762	0	8	0	0	50	6	8645522	1.75072e-06	0.000152176
UBXN7	1165640	231	37	818789	210883	0	8	0	0	7	0	2036190	1.83064e-06	0.000158392
PKD2L2	946917	396	47	1055323	252878	0	8	0	0	50	12	15361090	1.86635e-06	0.000160744
LMTK2	457962	375	19	2415961	692123	0	10	1	0	46	5	11540680	1.89846e-06	0.000162767
KIAA1407	438696	487	29	1573564	384311	0	8	1	0	50	7	14417905	1.94954e-06	0.00016639
FAM129C	961640	206	42	1167007	378182	0	6	0	0	50	2	15348605	2.00643e-06	0.000170475
ZFX	615356	NaN	50	1368129	337776	0	9	0	0	50	8	11601970	2.13169e-06	0.000180305
CDKL4	391680	375	16	531180	133476	0	5	0	0	50	4	14163892	2.16747e-06	0.000182513
TOPBP1	406166	396	37	2521289	663748	0	10	0	0	50	6	13940751	2.26105e-06	0.000189546
TMEM183A	NaN	NaN	NaN	619483	172520	0	7	0	0	50	28	25452148	2.32569e-06	0.000194103
NAALADL1	3267059	207	46	1192658	368875	0	9	1	0	50	7	13060672	2.51027e-06	0.000208585
APOL2	1237332	331	42	538671	160035	0	7	0	0	50	19	15936762	2.56177e-06	0.00021193
GPSM3	2119974	392	28	256964	82855	0	5	0	0	50	12	15159287	2.68881e-06	0.000220588
HOXA11	473864	394	13	494406	151182	0	6	0	0	50	14	16339006	2.68981e-06	0.000220588
KALRN	315141	549	32	5021467	1345202	0	15	0	0	6	0	2789830	2.7849e-06	0.000227398
SH3KBP1	340334	NaN	58	1140221	312352	0	8	0	0	29	4	6797061	2.80438e-06	0.000228001
RPN2	787991	404	44	1158154	349580	0	7	1	0	50	7	14609493	2.92845e-06	0.000237066
IFT122	848687	163	58	2160586	566138	0	10	0	0	50	8	13333072	3.18952e-06	0.000257097
CNTD1	1633092	190	33	535947	156630	0	6	0	0	50	10	12989621	3.22595e-06	0.000258317
CXXC5	659730	244	42	503940	158673	0	7	0	0	50	22	15034891	3.23204e-06	0.000258317
NWD1	947233	293	35	2265687	696663	0	14	0	0	50	17	16080907	3.27248e-06	0.000260445
ABR	1346718	270	22	1504556	407011	0	11	0	0	9	2	2729448	3.56407e-06	0.00028246
SPZ1	316792	617	34	710737	169796	0	7	1	0	17	2	3933910	3.71044e-06	0.00029283
SH2B1	1146511	221	56	1267341	407919	0	9	0	0	50	15	17489896	3.93415e-06	0.000308097
UBL4A	2163759	NaN	42	253559	78769	0	5	0	0	50	13	14093749	3.93655e-06	0.000308097
VWA3B	361135	716	28	2150371	568862	0	10	0	0	50	9	14439924	3.99825e-06	0.000311633
BACH2	294466	601	13	1345429	385673	0	10	0	0	50	17	14744785	4.26113e-06	0.000330755
CACNB3	1655612	214	57	798359	225184	0	8	2	0	27	6	5816875	4.27909e-06	0.000330788
DNAJC11	623016	259	34	928203	258099	0	8	1	0	50	8	11716151	4.29886e-06	0.00033096
GPR6	209151	624	13	540033	202938	0	7	0	0	50	13	15499106	4.61467e-06	0.000353829
NOS3	698665	373	33	2077731	643545	0	8	1	0	50	5	15542917	5.04705e-06	0.000385248
PKP3	1830414	344	53	1250770	413594	0	8	0	0	50	10	13041150	5.06529e-06	0.000385248
SLC2A4	1782958	316	21	801083	268087	0	11	0	0	2	0	749781	5.49557e-06	0.000416295
SLC45A2	268032	863	8	858741	254013	0	11	0	0	6	2	1467782	5.88173e-06	0.000443765
MYOCD	113594	848	-54	1601939	458086	0	13	1	0	50	12	12742872	6.18899e-06	0.000463241
NXPH3	1007676	348	26	400655	118948	0	7	0	0	50	17	11954728	6.17092e-06	0.000463241
GJD4	153189	598	-2	563187	197490	0	6	0	0	50	8	13491972	6.29049e-06	0.000468977
MICAL2	319572	254	10	1855498	513701	0	10	1	0	42	7	10740732	6.37701e-06	0.000471699
RLTPR	1065785	147	41	2305412	740701	0	12	1	0	50	16	17962964	6.35562e-06	0.000471699
ZNRF3	693562	326	-13	1326361	404060	0	8	2	0	34	5	7816972	6.47684e-06	0.000477211
SRRT	1339207	433	48	1460518	382949	0	10	0	0	50	18	15273468	6.50852e-06	0.00047768
DHDDS	1046693	181	33	553653	152544	0	6	0	0	50	10	11564969	7.01644e-06	0.000512962
FRS3	429684	341	47	778383	242436	0	7	0	0	50	11	12503160	7.0498e-06	0.000513411
FBXO24	1651125	242	60	1018322	300094	0	8	0	0	50	12	13549176	7.67329e-06	0.000556668
VTI1A	232217	459	7	369783	94659	0	5	0	0	50	9	13572330	7.7833e-06	0.000562485
NISCH	1096247	192	55	2405746	723449	0	12	1	0	50	13	15685019	7.85145e-06	0.000565244
CRYBA2	922162	386	35	328015	88757	0	5	0	0	50	9	11858026	8.12022e-06	0.000582371
DGKE	320339	324	-38	940007	250381	0	10	0	0	50	26	15658006	8.44018e-06	0.000603025
ZNF800	313691	807	-5	1085514	287382	0	9	0	0	50	19	15256443	9.04354e-06	0.000643695
C1orf63	613835	460	36	457859	147550	0	5	0	0	50	8	15173134	9.21675e-06	0.000653558
CUX2	493539	608	39	2364205	730940	0	17	2	0	50	22	13400037	1.05101e-05	0.000742479
ZNF268	334913	834	6	329831	71278	0	6	0	0	50	17	12699969	1.09667e-05	0.000771846
MYL5	639827	489	12	353893	88757	0	5	0	0	50	9	12101143	1.16647e-05	0.000817916
PCDH8	248822	638	27	1619191	574310	0	11	0	0	6	1	1974446	1.20373e-05	0.000840917
ZNF329	1308496	619	-64	882349	227681	0	9	1	0	30	15	8437590	1.2344e-05	0.000859163
TSPAN31	1160849	344	39	348445	96248	0	6	0	0	50	22	12864771	1.27186e-05	0.00088198
TMEM116	816439	317	43	409508	112138	0	5	0	0	50	9	13406393	1.28367e-05	0.000886908
RRS1	259302	268	12	569316	178422	0	6	0	0	50	13	13035021	1.3936e-05	0.000959344
DBT	314135	495	9	797451	217920	0	6	0	0	50	9	13339655	1.44572e-05	0.000991605
TNFRSF12A	1443513	234	49	206797	68327	0	4	0	0	50	10	12085480	1.48013e-05	0.00101153
CCDC92	903375	539	36	535039	154133	0	6	0	0	50	13	11948372	1.49817e-05	0.00101837
CLCNKA	886121	197	43	1119564	337776	0	10	2	0	20	4	4580406	1.50094e-05	0.00101837
RHD	642678	270	36	677141	202711	0	6	0	0	50	11	13142846	1.54786e-05	0.00104644
THRB	370625	518	-12	769303	196355	0	7	1	0	31	10	9534000	1.92839e-05	0.00129904
OTOP1	178901	584	34	967474	299867	0	7	0	0	50	8	13121962	1.95867e-05	0.00131475
FBXO15	149669	952	-6	838992	230859	0	7	1	0	50	10	11786748	2.07583e-05	0.00138354
STRADA	1097630	319	10	751824	201576	0	7	0	0	50	13	10736192	2.07247e-05	0.00138354
HSPG2	481189	179	27	7054479	2181243	0	26	1	0	1	1	2240717	2.13849e-05	0.00142029
GALC	83365	976	-37	1175633	312352	0	11	2	0	40	23	10980444	2.16524e-05	0.00143301
XPO7	489191	222	26	1838927	494179	0	16	0	0	7	3	1549956	2.178e-05	0.00143641
OR2M2	19998	935	-32	550021	159581	0	8	0	0	50	26	12027368	2.21359e-05	0.0014548
MARK1	544426	520	-9	1316146	356390	0	7	0	0	50	7	11418781	2.22972e-05	0.00146031
IPO5	496805	532	2	1878198	475338	0	9	0	0	10	0	2688134	2.27058e-05	0.00147867
RBP3	117080	445	21	1917015	640821	0	11	1	0	50	11	12953982	2.27343e-05	0.00147867
DCST2	1654795	214	40	1243052	380452	0	8	0	0	50	17	15789666	2.29641e-05	0.00148849
ATP9B	91487	731	13	1904303	521419	0	15	0	0	25	5	6963679	2.33275e-05	0.00150686
KDM6B	2148615	337	24	2617310	875539	0	13	0	0	10	1	2314719	2.36322e-05	0.00152133
MRPL10	1071489	214	29	417680	129844	0	5	0	0	50	9	12019423	2.38903e-05	0.00153272
STK19	2314693	203	34	613354	194312	0	5	0	0	50	8	14804486	2.45169e-05	0.00156759
ITPRIP	293891	376	8	860330	261958	0	9	0	0	16	4	3325777	2.55013e-05	0.00162502
HDX	20850	NaN	-20	1135227	299640	0	10	0	0	41	21	10341439	2.61583e-05	0.00166127
CCNB1	420987	273	30	707559	200895	0	6	0	0	50	13	14140057	2.65886e-05	0.00168293
NCOA5	595034	381	53	931835	272173	0	7	0	0	50	13	16330834	2.67941e-05	0.00169027
GRK4	675364	336	51	984953	238804	0	6	0	0	50	6	10765021	2.73181e-05	0.00171758
HAVCR1	138350	1207	11	586114	181373	0	7	1	0	50	19	13412976	2.76694e-05	0.00173389
ABCC10	1270265	230	49	2267730	777021	0	11	1	0	50	17	15240553	3.07718e-05	0.00192191
PLXNC1	218710	580	31	2578266	708921	0	10	0	0	16	3	5273210	3.13855e-05	0.00195377
OR4N4	156689	855	-31	496903	150047	0	8	0	0	50	21	13239775	3.43151e-05	0.00212912
NCKAP1L	643138	151	35	1881603	505983	0	9	1	0	50	8	13166908	3.45914e-05	0.00213922
IRS4	110759	NaN	29	1947660	625158	0	10	0	0	11	2	4653273	3.73041e-05	0.00229945
FAM92B	553233	273	36	505529	136654	0	7	0	0	50	12	13176669	3.84536e-05	0.00234861
SIK2	426569	296	19	1501151	430846	0	8	0	0	43	10	11347276	3.84753e-05	0.00234861
STAG2	338292	NaN	7	2162856	519603	0	10	0	0	50	15	13960273	3.8337e-05	0.00234861
GRHL3	893155	198	22	1025586	271719	0	7	0	0	50	4	10342347	4.3346e-05	0.00263739
KLHL22	542099	326	28	1015825	297824	0	6	0	0	50	6	13084280	4.5528e-05	0.00276125
WNT3	522194	254	23	573856	164348	0	8	0	0	50	18	10482860	4.57328e-05	0.00276478
PRKCSH	1255985	265	32	910724	230632	0	9	0	0	50	18	11804000	4.86997e-05	0.00293474
GABRR2	415409	541	41	812433	213834	0	7	0	0	50	11	12704509	4.90619e-05	0.00294715
T	141864	323	-23	706424	203392	0	10	0	0	50	16	14153223	4.98052e-05	0.0029823
POLR1A	983860	391	46	2824788	781107	0	14	0	0	27	6	8934947	5.48357e-05	0.00327313
C10orf113	NaN	NaN	NaN	278529	69462	0	4	0	0	50	28	25349090	5.55482e-05	0.0033052
MUC6	1429028	466	43	3822226	1251224	0	12	0	0	37	5	11203585	5.58358e-05	0.00331187
PGS1	980896	209	26	889386	274443	0	6	0	0	50	11	13431363	5.80963e-05	0.00343515
OTX1	240308	505	12	555469	175244	0	6	0	0	50	15	13595030	6.41503e-05	0.00378126
VWCE	1124603	480	43	1525894	478970	0	9	1	0	50	16	16423677	6.85567e-05	0.0040284
USP20	552898	184	42	1518176	416545	0	6	1	0	50	3	11515710	7.10797e-05	0.00416368
ATP10D	93423	528	29	2335830	639459	0	10	0	0	14	3	4362713	7.16651e-05	0.00418497
HEXA	1126741	366	48	879171	239031	0	6	0	0	50	8	12552646	7.43362e-05	0.00431425
ZC3H15	269890	299	10	728897	167980	0	7	0	0	50	15	11407885	7.43168e-05	0.00431425
BBS4	1110048	380	40	880987	223595	0	8	0	0	50	14	11489378	7.46788e-05	0.00432084
ZC3H7B	1354493	173	58	1613743	444239	0	8	0	0	9	1	3067678	8.18466e-05	0.00472107
CRLF1	1397040	222	33	673736	212245	0	5	0	0	50	7	14250833	8.28892e-05	0.00475215
DIS3L2	497951	464	30	1458475	406103	0	8	0	0	50	10	14470115	8.27704e-05	0.00475215
MGST3	321831	408	0	253786	72413	0	4	0	0	50	16	13958230	8.4804e-05	0.00484719
CDC42EP2	3946871	242	49	322567	108506	0	4	0	0	50	12	13221842	8.5642e-05	0.0048803
TCTN3	370056	547	31	992444	285112	0	6	1	0	50	13	15643705	9.25396e-05	0.00525748
DPAGT1	1390854	195	58	660797	196582	0	5	0	0	50	7	10964327	9.3386e-05	0.00528963
OPN5	173532	829	-4	577261	165710	0	6	1	0	50	18	11996496	9.36941e-05	0.00529119
EGR1	1202314	205	51	843078	271038	0	7	0	0	50	14	13844503	9.8328e-05	0.00553462
MRGPRX2	483720	695	-1	514609	164348	0	5	0	0	41	5	13091090	9.85915e-05	0.00553462
LZTR1	577297	192	58	1386062	387262	0	11	1	0	50	8	13393454	0.000105021	0.00587804
LRTM2	245027	593	30	582936	183189	0	4	0	0	50	6	13097446	0.000108124	0.00603382
FBXO34	744260	256	38	1140902	316438	0	6	0	0	50	11	15150661	0.000109609	0.00605486
LPAR2	768855	418	-10	536628	186594	0	6	0	0	41	15	9232317	0.000109208	0.00605486
PRICKLE2	163412	502	3	1374485	370918	0	6	0	0	50	6	11500955	0.000109071	0.00605486
RPUSD2	892776	192	48	851931	268995	0	6	0	0	50	16	15489799	0.000109785	0.00605486
FKBP9	375055	235	13	925933	265136	0	13	0	0	50	15	15796249	0.000114049	0.00625849
ZNF831	876466	202	15	2572818	866232	0	14	2	0	50	10	15614876	0.00011414	0.00625849
BRD8	1085933	314	45	2190777	600642	0	10	0	0	19	3	5469111	0.000115573	0.00630043
MAT2A	1241734	170	39	649674	181146	0	5	0	0	50	7	14870543	0.000115405	0.00630043
SLC9A5	1155617	142	51	1433278	441515	0	5	0	0	50	2	12231441	0.000122707	0.00667004
HSPA5	953574	153	47	1053053	304180	0	4	0	0	50	3	14323019	0.000124909	0.0067702
GDF15	1294357	210	39	468301	167072	0	4	0	0	50	9	14071276	0.000125376	0.00677605
THBS2	172423	720	-32	1949249	504394	0	9	0	0	40	16	14019974	0.000126893	0.00683847
C3orf30	197435	589	-3	867821	236080	0	7	0	0	50	11	12329278	0.000129484	0.00693841
HAO1	67871	715	-23	603820	174563	0	7	0	0	50	23	13187338	0.000129315	0.00693841
RGR	216056	869	-4	478289	144145	0	5	0	0	50	14	12493399	0.000130208	0.00695745
ETV5	780547	397	36	847845	228816	0	6	1	0	26	7	7572493	0.000138631	0.00737235
OR10H4	843515	575	12	498719	148231	0	9	0	0	50	43	13825662	0.000138754	0.00737235
PAQR9	397648	422	17	582255	189999	0	4	0	0	50	6	12395335	0.000142125	0.00753023
CAMK2B	1467518	412	65	1113435	313941	0	8	0	0	50	13	10383661	0.000143568	0.00758539
E2F1	710350	161	55	685994	225184	0	5	1	0	50	10	13307875	0.000145606	0.00767158
MXD4	836839	332	29	342089	101923	0	5	0	0	50	21	12243472	0.000147484	0.00774887
CAMK2A	978175	220	47	830593	219509	0	6	0	0	50	11	13108115	0.000152643	0.00799766
RALGAPB	531076	440	45	2456140	677141	0	10	0	0	10	2	3378668	0.00015421	0.00805735
SAP130	541058	248	36	1719752	549340	0	7	1	0	15	2	4984012	0.0001562	0.00813879
TSPAN11	315469	555	-5	417680	120310	0	4	0	0	50	8	10454712	0.000158002	0.00821003
RNF43	782135	399	22	1233518	389986	0	7	0	0	50	14	18633749	0.000164799	0.00853967
TLCD1	1695792	208	40	421993	130298	0	5	0	0	50	14	16271587	0.000167808	0.00867179
GATC	1563159	216	45	222914	67873	0	4	0	0	50	23	14172745	0.000169947	0.00875831
MICAL1	328699	559	47	1730648	516652	0	8	1	0	50	9	11465089	0.000191113	0.00982228
FARP2	1221130	383	31	1744722	481467	0	8	0	0	11	2	3669682	0.000206395	0.0105789
WDR81	1447501	189	32	3040438	993806	0	12	0	0	29	4	8469370	0.00020789	0.0106266
NFATC2	363545	482	28	1530661	468755	0	8	2	0	50	10	14415181	0.000213816	0.0109
FAM53C	1312427	273	36	613808	197263	0	6	0	0	50	19	14337774	0.000218676	0.0110878
MAK	263773	468	14	1040795	266725	0	5	0	0	50	5	11095760	0.000218209	0.0110878
PCK1	181790	562	-4	1022408	274897	0	7	1	0	50	15	12719264	0.000220873	0.0111692
FAM178B	677234	392	46	1124104	329831	0	6	0	0	25	4	6227291	0.000230159	0.0116076
AKAP6	127586	715	-10	3759801	1015371	0	14	0	0	3	0	1627817	0.000234622	0.0117386
CNGA2	126208	NaN	-2	1072802	302137	0	9	0	0	50	16	15992604	0.000234329	0.0117386
SP4	105280	643	26	1238058	379317	0	7	0	0	50	13	14059472	0.000233847	0.0117386
GABRA6	12083	986	-6	744787	204527	0	9	1	0	50	9	11868241	0.000236104	0.0117815
HINFP	1324478	195	58	864416	218374	0	6	0	0	50	11	13087004	0.000237717	0.0118307
PCDH7	28650	682	6	2012582	614035	0	9	0	0	12	2	4184064	0.000243287	0.012076
UBE2N	380369	364	15	251970	68781	0	3	0	0	50	10	17251546	0.000249146	0.0123344
MYO5C	534690	195	24	2949411	720498	0	11	0	0	18	4	4644647	0.000251338	0.0124103
PTPRN2	248205	792	-33	1639167	496449	0	12	0	0	50	13	15043290	0.000253657	0.0124921
ASS1	502828	260	35	700522	181373	0	5	1	0	39	9	11012678	0.000254581	0.0125049
INHBC	1347802	194	32	547751	176152	0	4	0	0	50	9	13274960	0.000258377	0.0126585
VKORC1L1	404213	365	30	280118	88303	0	3	0	0	50	6	12901545	0.000260741	0.0127412
PPAN-P2RY11	1675365	272	15	674871	189318	0	9	0	0	2	0	574537	0.000263111	0.0128238
KEL	294033	676	2	1207867	338684	0	12	2	0	40	14	9466127	0.00028915	0.0140566
NUDCD3	1535714	363	52	592243	160943	0	6	0	0	50	32	16434119	0.000291536	0.0141361
CCR9	222879	519	54	599961	161397	0	5	1	0	21	4	5119985	0.000297597	0.0143583
S100A1	NaN	NaN	NaN	159127	40406	0	3	0	0	50	28	25320034	0.00029764	0.0143583
KCNS2	440962	550	28	757272	222006	0	6	0	0	50	11	13306967	0.000307438	0.0147931
CAMTA1	289717	462	23	2719687	760223	0	9	0	0	35	8	10713946	0.000312947	0.0150199
CYP11B1	447193	438	36	814476	238350	0	5	2	0	33	5	9213703	0.000320344	0.0153359
ADAMTS9	90552	783	-10	3225670	837176	0	11	1	0	50	19	17991566	0.000321241	0.0153399
PAQR4	1443513	234	49	416091	149139	0	4	1	0	46	10	10427018	0.000324562	0.0154593
FXR1	182655	1058	-2	1043065	271265	0	5	0	0	50	6	10759119	0.000329462	0.0156532
ZNF284	533136	558	-35	994487	229951	0	6	0	0	50	11	10484676	0.000331209	0.0156966
RNF26	1054477	263	40	653533	233129	0	5	1	0	50	16	14967699	0.000341504	0.016144
HMGCR	357296	490	17	1463015	404968	0	5	0	0	50	6	15800789	0.000346847	0.0163556
FIBIN	176115	648	-17	336414	96702	0	4	0	0	50	21	16298373	0.000347868	0.0163628
CYP26A1	558273	470	18	799721	238123	0	6	0	0	50	9	12271847	0.000359493	0.0168676
COL12A1	359824	486	-8	5005350	1431462	0	13	0	0	6	0	2867464	0.000389821	0.018232
FGFR3	859388	222	42	1374258	424944	0	6	0	0	50	8	14292601	0.000390505	0.018232
NOTCH2	429750	510	14	4049226	1090962	0	12	1	0	50	9	14683722	0.000408313	0.0190163
JUNB	1937827	226	32	524824	186140	0	5	0	0	50	14	13449069	0.000411742	0.0191288
HIST1H1D	390169	544	57	344359	111911	0	6	0	0	50	5	8839380	0.000417449	0.0193463
HTR5A	186338	603	-1	557739	177741	0	5	0	0	50	5	12228944	0.000420366	0.0194194
OR11H12	141957	747	-11	515744	150955	0	8	0	0	50	13	14689851	0.000421086	0.0194194
PPFIA4	430455	453	42	1144761	333009	0	6	0	0	50	9	12547652	0.000431322	0.0198429
JARID2	86503	782	34	2017803	576126	0	9	2	0	34	14	10599765	0.000437167	0.0200629
FAM98A	116876	865	5	839900	240847	0	4	0	0	50	5	11236273	0.000445925	0.0204151
MYO9B	945446	330	36	3511236	1011966	0	12	0	0	9	3	4346369	0.000448462	0.0204816
KCNE2	410767	518	61	204527	51529	0	3	0	0	50	7	8724745	0.000451344	0.0205634
IL22RA1	812508	235	33	910043	282388	0	4	1	0	50	5	12132242	0.000457571	0.0207969
KRTAP4-11	NaN	NaN	NaN	319389	82401	0	7	0	0	50	28	25362029	0.000481382	0.0217907
SF3A3	445132	232	42	866005	203165	0	4	0	0	50	5	11429450	0.000481747	0.0217907
ZBTB44	658636	276	18	737750	203392	0	5	0	0	50	8	12656158	0.000487887	0.0220156
BTNL9	893236	602	29	863735	258553	0	6	0	0	50	22	15171545	0.00051353	0.0231175
ALK	202198	882	19	2617083	770892	0	18	0	0	2	1	1080520	0.00052083	0.0233902
GRIK1	71816	904	-14	1599442	430619	0	7	0	0	46	15	14529362	0.000525078	0.023525
HIST1H2BE	398813	636	53	199306	61517	0	3	0	0	50	7	8696143	0.000530616	0.0237168
POLR3F	414549	436	23	538898	130525	0	5	0	0	50	12	16047311	0.000536768	0.023935
ZNF512	1192074	306	43	952946	244252	0	13	3	0	3	3	831501	0.000547635	0.024362
CNTN4	52413	1215	-22	1694328	463761	0	10	1	0	29	9	7136880	0.000558841	0.0247438
PGM2	136995	603	38	1024224	264909	0	11	0	0	50	9	12000355	0.000557922	0.0247438
MAEA	938287	391	37	655803	178422	0	5	0	0	50	11	11877775	0.000562401	0.0248431
PLXNB2	939384	257	70	2976424	875993	0	7	0	0	19	1	5065959	0.000585361	0.0257969
KLHL28	228561	481	-22	922528	255602	0	7	0	0	50	27	16155817	0.000590365	0.0259568
GOLM1	320201	489	20	671693	174109	0	4	0	0	50	11	15601710	0.000607389	0.0266432
CDKN2C	290894	417	2	269676	81039	0	3	0	0	50	12	14566136	0.000613654	0.0267934
TMPRSS6	699535	379	44	1323183	382041	0	7	0	0	50	7	16959170	0.000613344	0.0267934
TMIGD2	2127558	220	33	458313	132114	0	4	0	0	50	12	11064434	0.000644355	0.0280689
MAN2B2	501896	278	33	1623050	490774	0	6	1	0	50	9	12605310	0.000674373	0.0292414
TBP	425191	598	-16	558193	152771	0	4	1	0	50	10	10918246	0.000673749	0.0292414
TTBK1	1293543	363	51	2058663	680319	0	10	4	0	50	25	15594219	0.000681835	0.0294972
AMBN	262055	689	14	741836	207478	0	5	0	0	50	10	12397832	0.0007004	0.030231
HEXDC	2591323	179	28	935921	293965	0	5	0	0	50	7	13268150	0.000702326	0.0302449
CACNA1S	522609	490	31	3090605	855109	0	11	1	0	50	10	16231408	0.000715049	0.0307227
TTC13	407409	595	14	1437818	382495	0	6	0	0	50	12	14054932	0.000720904	0.0309038
IRX4	387770	635	11	802445	270811	0	5	1	0	50	14	13427504	0.000742878	0.0317736
NDOR1	1724821	399	43	973830	301683	0	6	0	0	50	14	10608164	0.000755252	0.0322298
GPR133	218974	468	0	1444401	408600	0	8	2	0	50	9	14366603	0.000769739	0.0327739
ZBTB10	239826	369	30	1401952	393164	0	7	0	0	50	13	14581799	0.000781853	0.0332147
NR1I3	731911	229	39	653079	179784	0	4	0	0	50	12	15162011	0.00078717	0.0333654
RPL5	582788	274	4	504621	125985	0	5	0	0	50	18	15435092	0.000821207	0.03473
PPOX	728669	234	37	762493	248111	0	4	0	0	50	10	14365014	0.000846919	0.0357373
ARL13A	414180	NaN	45	502805	133249	0	4	0	0	50	9	10270161	0.000858984	0.036085
STYK1	408572	432	0	693031	195674	0	6	0	0	50	11	13248855	0.000858676	0.036085
CERCAM	1928973	188	64	959756	289198	0	8	1	0	49	16	15113206	0.000882211	0.0369784
KIAA0232	500642	179	50	2266822	604274	0	7	0	0	50	6	11505268	0.000890186	0.0372299
KMO	171933	382	-17	827188	207251	0	5	0	0	50	14	13421148	0.000892646	0.0372502
GEM	518471	543	24	485326	132341	0	5	1	0	50	19	10102862	0.000897509	0.0372881
NFIX	1914702	221	41	717547	211337	0	4	0	0	50	3	13866068	0.000897054	0.0372881
CRAT	1428394	206	30	1027629	288744	0	5	0	0	50	7	13242272	0.000902697	0.0374213
POU6F1	496692	176	40	481013	149593	0	3	0	0	50	4	11007230	0.000908135	0.0375641
BANP	639210	231	31	886889	245614	0	5	0	0	50	11	11682782	0.000918132	0.0378945
PIM1	705207	236	50	510750	144372	0	3	0	0	50	5	13252033	0.000949968	0.0391229
PROKR2	504598	489	14	611084	177514	0	7	0	0	50	8	14152088	0.000973395	0.0400004
KLF2	785109	258	12	537990	196128	0	4	0	0	50	16	14813339	0.00102602	0.0420713
ZBTB39	2065204	199	34	1137497	321886	0	7	1	0	50	11	11917273	0.00105927	0.0432468
ZNF668	1398193	247	40	1004475	317346	0	7	2	0	28	9	8296169	0.00105769	0.0432468
KIAA2018	453036	419	24	3559587	1042611	0	9	0	0	12	2	4498686	0.00106743	0.0434855
ENGASE	592461	285	15	1194247	362519	0	5	0	0	50	7	12877937	0.00107724	0.0436028
FAM46C	344088	557	16	625839	177741	0	5	0	0	50	10	16561239	0.00107542	0.0436028
RPSA	160739	595	32	482148	138924	0	6	0	0	50	8	14238575	0.00107524	0.0436028
SULT1B1	14468	1020	1	509842	115997	0	8	1	0	50	25	13412295	0.00108062	0.043646
USF1	689033	250	23	517787	144826	0	4	0	0	50	14	12160163	0.00112549	0.0453611
GCNT2	254228	404	13	1637805	449460	0	6	0	0	50	13	15054640	0.00113031	0.0454584
PARP8	76181	1215	14	1440315	377274	0	7	1	0	50	18	13190062	0.00114044	0.045768
ROBO4	175852	743	14	1590362	515290	0	8	0	0	7	1	2542400	0.00117274	0.0469644
IVD	880617	184	45	704381	197944	0	6	0	0	50	18	13358496	0.0011917	0.0476224
PSMD2	1447013	268	44	1487077	425852	0	9	1	0	50	26	17900539	0.00125349	0.0499859
In bold are significantly mutated genes enriched in the IA-like subtype
