# Supplementary material for: Integrative analysis of novel hypomethylation and gene expression signatures in glioblastomas
Source: Oncotarget. 2017 Jul 11;8(52):89607–19. doi: 10.18632/oncotarget.19171 (PMC5685695; doi:10.18632/oncotarget.19171)
Supplement: Supplementary file 6 [file oncotarget-08-89607-s006.xlsx]

## Sheet: Sheet1
Differentially expressed microRNAs betweem the subtypes from TCGA
MicroRNA Name	log2 fold change	Expression status in the IA-like subtype	Parametric p-value
hsa-miR-124a	1.57531	down-regulated	1e-07
hsa-miR-219	1.54597	down-regulated	1e-07
hsa-miR-338	1.30451	down-regulated	1e-07
hsa-miR-10b	0.863938	down-regulated	1e-07
hsa-miR-128b	0.83996	down-regulated	1e-07
hsa-miR-7	0.799087	down-regulated	1e-07
hsa-miR-139	0.773996	down-regulated	1e-07
hsa-miR-128a	0.678072	down-regulated	1e-07
hsa-miR-138	0.62293	down-regulated	1e-07
hsa-miR-218	0.505891	down-regulated	1e-07
hsa-miR-137	0.505891	down-regulated	1e-07
hsa-miR-301	0.495695	down-regulated	1e-07
hsa-miR-129	0.411426	down-regulated	1e-07
hsa-miR-363	0.411426	down-regulated	1e-07
hsa-miR-181a	0.378512	down-regulated	1e-07
hsa-miR-19b	0.378512	down-regulated	1e-07
hsa-miR-33	0.367371	down-regulated	1e-07
hsa-miR-130b	0.367371	down-regulated	1e-07
hsa-miR-342	0.356144	down-regulated	1e-07
hsa-miR-19a	0.356144	down-regulated	1e-07
hsa-miR-181a*	0.333424	down-regulated	1e-07
hsa-miR-140	0.333424	down-regulated	1e-07
hsa-miR-101	0.321928	down-regulated	1e-07
hsa-miR-551b	0.31034	down-regulated	1e-07
hsa-miR-504	0.298658	down-regulated	1e-07
hsa-miR-324-5p	0.298658	down-regulated	1e-07
hsa-miR-17-3p	0.298658	down-regulated	1e-07
hsa-miR-330	0.286881	down-regulated	1e-07
hsa-miR-340	0.275007	down-regulated	1e-07
hsa-miR-181b	0.275007	down-regulated	1e-07
hsa-miR-491	0.250962	down-regulated	1e-07
hsa-miR-331	0.226509	down-regulated	1e-07
hsa-miR-329	0.176323	down-regulated	1e-07
hsa-miR-383	0.176323	down-regulated	1e-07
hsa-miR-323	0.176323	down-regulated	1e-07
hsa-miR-433	0.124328	down-regulated	1e-07
hsa-miR-490	0.0840643	down-regulated	1e-07
hsa-miR-577	0.0565835	down-regulated	1e-07
hsa-miR-378	-0.0588937	up-regulated	1e-07
hsa-miR-425-5p	-0.184425	up-regulated	1e-07
hsa-miR-455	-0.200913	up-regulated	1e-07
hsa-miR-24	-0.268817	up-regulated	1e-07
hsa-miR-29a	-0.321928	up-regulated	1e-07
hsa-miR-193a	-0.358454	up-regulated	1e-07
hsa-miR-30a-5p	-0.358454	up-regulated	1e-07
hsa-miR-142-5p	-0.395929	up-regulated	1e-07
hsa-miR-22	-0.434403	up-regulated	1e-07
hsa-miR-10a	-0.454032	up-regulated	1e-07
hsa-miR-142-3p	-0.473931	up-regulated	1e-07
hsa-miR-152	-0.494109	up-regulated	1e-07
hsa-miR-210	-0.514573	up-regulated	1e-07
hsa-miR-23a	-0.643856	up-regulated	1e-07
hsa-miR-146b	-0.643856	up-regulated	1e-07
hsa-miR-34b	-0.643856	up-regulated	1e-07
hsa-miR-223	-0.713119	up-regulated	1e-07
hsa-miR-27a	-0.736966	up-regulated	1e-07
hsa-miR-155	-0.836501	up-regulated	1e-07
hsa-miR-21	-0.888969	up-regulated	1e-07
hsa-miR-221	-0.915936	up-regulated	1e-07
hsa-miR-34a	-1.152	up-regulated	1e-07
hsa-miR-204	-1.32193	up-regulated	1e-07
hsa-miR-222	-1.4344	up-regulated	1e-07
hsa-miR-339	-0.286304	up-regulated	2e-07
hsa-miR-485-5p	0.0703893	down-regulated	3e-07
hsa-miR-148a	-0.494109	up-regulated	3e-07
hsa-miR-23b	0.298658	down-regulated	4e-07
hsa-miR-99b	-0.234465	up-regulated	4e-07
hsa-miR-103	0.214125	down-regulated	5e-07
hsa-miR-30a-3p	-0.200913	up-regulated	5e-07
hsa-miR-373*	-0.136062	up-regulated	1e-06
hsa-let-7i	-0.286304	up-regulated	1e-06
hsa-miR-95	0.176323	down-regulated	1.1e-06
hsa-miR-20b	0.286881	down-regulated	1.4e-06
hsa-miR-187	-0.0588937	up-regulated	1.5e-06
hsa-miR-106a	0.31034	down-regulated	1.8e-06
hsa-miR-18a	0.214125	down-regulated	2.5e-06
hsa-miR-153	0.0840643	down-regulated	2.5e-06
hsa-miR-17-5p	0.286881	down-regulated	3.6e-06
hsa-miR-381	0.15056	down-regulated	4.3e-06
hsa-miR-217	0.124328	down-regulated	5.4e-06
hsa-miR-18b	0.0840643	down-regulated	6.7e-06
hsa-miR-216	0.0565835	down-regulated	9e-06
hsa-miR-193b	-0.251539	up-regulated	1e-05
hsa-miR-346	0.0703893	down-regulated	2.63e-05
hsa-miR-92	0.226509	down-regulated	2.89e-05
hsa-miR-197	0.250962	down-regulated	3.37e-05
hsa-miR-422b	-0.184425	up-regulated	4.01e-05
hsa-miR-126*	-0.168123	up-regulated	4.17e-05
hsa-miR-92b	-0.234465	up-regulated	6.09e-05
hsa-miR-769-5p	0.0840643	down-regulated	6.4e-05
hsa-miR-767-5p	0.0565835	down-regulated	8.41e-05
hsa-miR-99a	0.250962	down-regulated	9.68e-05
hsa-miR-410	0.238787	down-regulated	0.0001006
hsa-miR-513	-0.304006	up-regulated	0.0001168
hsa-miR-196b	0.238787	down-regulated	0.0001624
hsa-miR-93	0.201634	down-regulated	0.0001692
hsa-miR-335	-0.251539	up-regulated	0.0001927
hsa-miR-302c*	-0.0588937	up-regulated	0.0002144
ebv-miR-BART13	-0.184425	up-regulated	0.0002479
hsa-miR-105	0.0285692	down-regulated	0.0002661
hsa-miR-125a	-0.184425	up-regulated	0.000326
hsa-miR-31	-0.200913	up-regulated	0.0003339
hsa-miR-200b	-0.104697	up-regulated	0.0003524
hsa-miR-224	-0.120294	up-regulated	0.0003528
hsa-miR-598	0.0976108	down-regulated	0.0004078
hsa-miR-200a	-0.0892673	up-regulated	0.0005131
hsa-miR-630	-0.395929	up-regulated	0.0005365
hsa-miR-16	-0.184425	up-regulated	0.0005773
hcmv-miR-US33	-0.0740006	up-regulated	0.0006135
hsa-miR-9*	0.344828	down-regulated	0.0006438
hsa-miR-143	-0.217591	up-regulated	0.0006886
hsa-miR-326	0.0426443	down-regulated	0.0007687
hsa-miR-186	0.124328	down-regulated	0.000775
hsa-miR-181c	0.201634	down-regulated	0.0007943
hsa-miR-20a	0.238787	down-regulated	0.0008956
hsa-let-7e	-0.184425	up-regulated	0.0009775
hsa-miR-199a	-0.268817	up-regulated	0.0010314
hsa-miR-494	-0.251539	up-regulated	0.0011081
kshv-miR-K12-10a	-0.104697	up-regulated	0.0011184
hsa-miR-486	-0.251539	up-regulated	0.0011356
hsa-miR-106b	0.189034	down-regulated	0.0011379
hsa-miR-520e	-0.0588937	up-regulated	0.0011976
hsa-miR-181d	0.176323	down-regulated	0.0013852
hsa-miR-26a	0.275007	down-regulated	0.0014405
hsa-miR-431	-0.0740006	up-regulated	0.0014639
hsa-miR-154*	0.124328	down-regulated	0.001634
hsa-miR-126	-0.234465	up-regulated	0.0016756
hsa-miR-26b	-0.184425	up-regulated	0.0018356
kshv-miR-K12-3	-0.168123	up-regulated	0.0018899
hsa-miR-296	-0.152003	up-regulated	0.0019176
kshv-miR-K12-10b	-0.0892673	up-regulated	0.00205
hsa-miR-299-5p	0.124328	down-regulated	0.0021734
hsa-miR-520b	-0.0892673	up-regulated	0.0022117
hsa-miR-135b	-0.136062	up-regulated	0.0022334
hsa-miR-212	-0.152003	up-regulated	0.0022777
hsa-miR-145	-0.200913	up-regulated	0.0024508
hsa-miR-523	-0.0588937	up-regulated	0.0026078
ebv-miR-BART19	-0.358454	up-regulated	0.0028072
hsa-miR-151	0.111031	down-regulated	0.0030831
hsa-miR-146a	-0.120294	up-regulated	0.0032366
hsa-miR-492	-0.0439433	up-regulated	0.0032654
hsa-miR-758	0.0976108	down-regulated	0.0034414
hsa-miR-150	-0.0740006	up-regulated	0.0034973
hsa-miR-15a	-0.152003	up-regulated	0.0036051
ebv-miR-BART7	-0.0892673	up-regulated	0.0042258
hsa-miR-214	-0.268817	up-regulated	0.0045076
hsa-miR-30d	0.124328	down-regulated	0.0047686
hsa-miR-624	-0.0144996	up-regulated	0.0048577
hsa-miR-596	-0.0291463	up-regulated	0.0048827
hsa-miR-509	-0.120294	up-regulated	0.0049526
hsa-miR-27b	0.163499	down-regulated	0.0050291
hsa-miR-9	0.31034	down-regulated	0.0060041
hsa-miR-495	0.0840643	down-regulated	0.006408
hsa-let-7c	0.137504	down-regulated	0.0069177
hsa-miR-199a*	-0.286304	up-regulated	0.0073072
hsa-miR-149	0.201634	down-regulated	0.0077477
hsa-miR-15b	-0.168123	up-regulated	0.0077834
hcmv-miR-UL36	-0.0740006	up-regulated	0.0079641
hcmv-miR-US25-1	-0.0439433	up-regulated	0.0090716
hsa-miR-100	-0.152003	up-regulated	0.0096
hsa-miR-602	-0.0740006	up-regulated	0.009713
hsa-miR-542-3p	0.0840643	down-regulated	0.009831
hsa-miR-532	0.0976108	down-regulated	0.0099691
hsa-miR-365	-0.104697	up-regulated	0.0103139
hsa-miR-582	0.0565835	down-regulated	0.010497
hsa-miR-144	-0.184425	up-regulated	0.0113655
hsa-miR-452*	-0.0439433	up-regulated	0.0115764
hsa-miR-520d*	-0.0740006	up-regulated	0.0118153
hsa-miR-604	-0.0144996	up-regulated	0.0119198
hsa-miR-328	0.111031	down-regulated	0.0120363
hsa-miR-361	0.0976108	down-regulated	0.0125042
hsa-miR-134	-0.104697	up-regulated	0.0132521
hsa-miR-451	-0.304006	up-regulated	0.014154
hsa-miR-484	0.0840643	down-regulated	0.0142743
hsa-miR-133b	0.0703893	down-regulated	0.0144642
hsa-miR-583	-0.0588937	up-regulated	0.0162227
hsa-miR-191*	-0.0588937	up-regulated	0.0167402
hsa-miR-485-3p	0.111031	down-regulated	0.0167843
hsa-miR-136	0.189034	down-regulated	0.0174467
hsa-miR-194	0.0703893	down-regulated	0.0176127
hsa-miR-107	0.0840643	down-regulated	0.0181936
hsa-miR-519e*	-0.0892673	up-regulated	0.0183127
hsa-miR-374	0.137504	down-regulated	0.0205704
hsa-miR-610	0.0976108	down-regulated	0.0217477
hsa-miR-663	0.15056	down-regulated	0.0218098
hcmv-miR-UL70-3p	0.176323	down-regulated	0.0223928
hsa-miR-629	-0.0892673	up-regulated	0.0227354
hsa-miR-380-3p	0.0285692	down-regulated	0.0228199
hsa-miR-454-3p	0.0840643	down-regulated	0.0231903
hsa-miR-411	0.0840643	down-regulated	0.0239999
hsa-miR-200a*	0.0703893	down-regulated	0.0242303
hsa-miR-132	0.111031	down-regulated	0.0252726
hsa-miR-452	-0.136062	up-regulated	0.0253485
hsa-miR-658	-0.0291463	up-regulated	0.0257569
hsa-miR-662	-0.0588937	up-regulated	0.0263772
kshv-miR-K12-9*	-0.0291463	up-regulated	0.0265651
hsa-miR-505	0.0143553	down-regulated	0.027116
hsa-miR-501	-0.0588937	up-regulated	0.0288523
hcmv-miR-US25-2-5p	-0.0291463	up-regulated	0.0288668
hsa-miR-198	-0.136062	up-regulated	0.0293045
hsa-miR-628	0.0426443	down-regulated	0.0298789
hsa-miR-370	-0.304006	up-regulated	0.0312951
hsa-miR-154	0.0565835	down-regulated	0.0314553
ebv-miR-BHRF1-1	-0.0439433	up-regulated	0.0342977
hsa-miR-622	-0.0892673	up-regulated	0.0350624
hsa-miR-379	0.137504	down-regulated	0.036929
hsa-miR-195	-0.168123	up-regulated	0.0370652
hsa-miR-767-3p	-0.0144996	up-regulated	0.0381974
hsa-miR-542-5p	0.0840643	down-regulated	0.0397772
hsa-miR-493-5p	-0.0439433	up-regulated	0.0401595
hsa-miR-324-3p	-0.104697	up-regulated	0.0405429
hsa-miR-651	-0.0144996	up-regulated	0.0411635
hsa-miR-203	0.0285692	down-regulated	0.0421524
hcmv-miR-UL22A	-0.0144996	up-regulated	0.043613
hsa-miR-189	0.0285692	down-regulated	0.0453337
hsa-miR-650	-0.0740006	up-regulated	0.0472343
hsa-miR-517c	0.0285692	down-regulated	0.0488638
hsa-miR-522	-0.0144996	up-regulated	0.0493703
