# Supplementary material for: Integrative analysis of novel hypomethylation and gene expression signatures in glioblastomas
Source: Oncotarget. 2017 Jul 11;8(52):89607–19. doi: 10.18632/oncotarget.19171 (PMC5685695; doi:10.18632/oncotarget.19171)
Supplement: Supplementary file 7 [file oncotarget-08-89607-s007.xlsx]

## Sheet: Sheet1
Differentially expressed proteins between the subtypes from TCGA
RPPA targets	Gene symbol	Log2 fold change	Expression Status in the IA-like subtype	Parametricp-value
Stathmin-R-V	STMN1	0.275007	down-regulated	1e-07
ER-alpha_pS118-R-V	ESR1	0.189034	down-regulated	1e-07
c-Kit-R-V	KIT	0.799087	down-regulated	4.9e-06
p70S6K_pT389-R-V	RPS6KB1	0.536053	down-regulated	5.3e-06
HER3_pY1298-R-C	ERBB3	0.226509	down-regulated	7.2e-06
p27-R-V	CDKN1B	0.286881	down-regulated	5.31e-05
Dvl3-R-V	DVL3	0.189034	down-regulated	0.0001731
Cyclin_E2-R-C	CCNE2	0.111031	down-regulated	0.0001769
TAZ_pS89-R-C	WWTR1	0.111031	down-regulated	0.0003766
Src_pY527-R-V	SRC	0.238787	down-regulated	0.0012095
4E-BP1_pT37-R-V	EIF4EBP1	0.333424	down-regulated	0.0014036
Chk2-M-C	CHEK2	0.189034	down-regulated	0.0020902
Caspase-9_cleavedD330-R-C	CASP9	0.124328	down-regulated	0.0023516
JNK_pT183_Y185-R-V	MAPK8	0.298658	down-regulated	0.0026285
Tau-M-C	MAPT	0.201634	down-regulated	0.00264
MSH2-M-C	MSH2	0.163499	down-regulated	0.0028289
4E-BP1_pS65-R-V	EIF4EBP1	0.137504	down-regulated	0.0030256
Chk2_pT68-R-C	CHEK2	0.0976108	down-regulated	0.0035916
p53-R-V	TP53	0.137504	down-regulated	0.0038975
ACC1-R-C	ACACA	0.250962	down-regulated	0.0042101
MEK1-R-V	MAP2K1	0.201634	down-regulated	0.0046446
E-Cadherin-R-V	CDH1	0.189034	down-regulated	0.0046472
GSK3-alpha-beta-M-V	GSK3A GSK3B	0.176323	down-regulated	0.0049183
B-Raf-M-NA	BRAF	0.263034	down-regulated	0.0051837
Bak-R-C	BAK1	0.111031	down-regulated	0.0082838
XIAP-R-C	XIAP	0.124328	down-regulated	0.0082876
Smac-M-V	DIABLO	0.176323	down-regulated	0.0092225
mTOR_pS2448-R-C	FRAP1	0.15056	down-regulated	0.0114384
Tuberin-R-C	TSC2	0.275007	down-regulated	0.0117785
p27_pT198-R-V	CDKN1B	0.0703893	down-regulated	0.0133401
INPP4B-G-C	INPP4B	0.137504	down-regulated	0.0133564
c-Myc-R-C	MYC	0.0976108	down-regulated	0.0135919
Cyclin_D1-R-V	CCND1	0.0840643	down-regulated	0.0145912
GSK3_pS9-R-V	GSK3A GSK3B	0.214125	down-regulated	0.0159286
Smad3-R-V	SMAD3	0.0703893	down-regulated	0.0205079
PR-R-V	PGR	0.15056	down-regulated	0.0214863
PEA-15-R-V	PEA15	0.214125	down-regulated	0.029812
FOXO3a-R-C	FOXO3	0.124328	down-regulated	0.0312576
CD20-R-C	CD20	0.0703893	down-regulated	0.034208
ERCC1-M-C	ERCC1	0.0565835	down-regulated	0.0373658
MSH6-R-C	MSH6	0.176323	down-regulated	0.0398483
Cyclin_B1-R-V	CCNB1	0.238787	down-regulated	0.0408961
PDK1_pS241-R-V	PDK1	0.111031	down-regulated	0.0439036
alpha-Catenin-M-V	CTNNA1	-0.251539	up-regulated	1e-07
P-Cadherin-R-C	CDH3	-0.268817	up-regulated	1e-07
Bax-R-V	BAX	-0.340075	up-regulated	1e-07
Notch3-R-C	NOTCH3	-0.340075	up-regulated	1e-07
EGFR_pY1173-R-C	EGFR	-0.971431	up-regulated	1e-07
Annexin_I-R-V	ANXA1	-1.152	up-regulated	1e-07
EGFR-R-C	EGFR	-1.35845	up-regulated	1e-07
EGFR_pY1068-R-V	EGFR	-1.51457	up-regulated	1e-07
IGFBP2-R-V	IGFBP2	-0.785875	up-regulated	3e-07
HER2_pY1248-R-V	ERBB2	-0.761213	up-regulated	5e-07
COX-2-R-C	PTGS2	-0.454032	up-regulated	6.5e-06
EGFR_pY992-R-V	EGFR	-0.736966	up-regulated	8.6e-06
Collagen_VI-R-V	COL6A1	-0.358454	up-regulated	9.3e-06
Paxillin-R-V	PXN	-0.217591	up-regulated	1.51e-05
FAK-R-C	PTK2	-0.454032	up-regulated	6.51e-05
Fibronectin-R-C	FN1	-0.473931	up-regulated	7.98e-05
p38_pT180_Y182-R-V	MAPK14	-0.321928	up-regulated	0.0001268
YB-1-R-V	YBX1	-0.217591	up-regulated	0.0001543
CD49b-M-V	CD49	-0.251539	up-regulated	0.0001698
Bcl-X-R-C	BCL2L1	-0.152003	up-regulated	0.0001779
Src_pY416-R-C	SRC	-0.340075	up-regulated	0.0006914
Caveolin-1-R-V	CAV1	-0.535332	up-regulated	0.0013995
Smad1-R-V	SMAD1	-0.152003	up-regulated	0.0017574
IGF-1R-beta-R-C	IGF1R	-0.200913	up-regulated	0.0020963
YAP_pS127-R-C	YAP1	-0.286304	up-regulated	0.0022573
TAZ-R-C	WWTR1	-0.184425	up-regulated	0.002351
p38_MAPK-R-C	MAPK14	-0.152003	up-regulated	0.0032452
MIG-6-M-V	ERRFI1	-0.120294	up-regulated	0.0037849
c-Jun_pS73-R-C	JUN	-0.136062	up-regulated	0.0040479
VASP-R-C	VASP	-0.104697	up-regulated	0.0046765
AMPK_pT172-R-V	PRKAA1	-0.234465	up-regulated	0.007158
PTCH-R-C	PTCH1	-0.120294	up-regulated	0.0093015
NF2-R-C	NF2	-0.184425	up-regulated	0.011521
AMPK_alpha-R-C	PRKAA1	-0.0892673	up-regulated	0.0163361
p21-R-C	CDKN1A	-0.104697	up-regulated	0.0169789
HER2-M-V	ERBB2	-0.200913	up-regulated	0.0195303
VEGFR2-R-C	KDR	-0.168123	up-regulated	0.0233403
eEF2K-R-V	EEF2K	-0.152003	up-regulated	0.0239696
STAT3_pY705-R-V	STAT3	-0.168123	up-regulated	0.0246654
S6_pS235_S236-R-V	RPS6	-0.251539	up-regulated	0.0291585
Lck-R-V	LCK	-0.120294	up-regulated	0.0340333
S6_pS240_S244-R-V	RPS6	-0.234465	up-regulated	0.0453508
eIF4E-R-V	EIF4E	-0.0588937	up-regulated	0.0495627
